# Supplementary material for: Prediction of Episodic Memory With Multiomics Scores
Source: Biol Psychiatry Glob Open Sci. 2025 Sep 6;6(1):100607. doi: 10.1016/j.bpsgos.2025.100607 (PMC12554030; doi:10.1016/j.bpsgos.2025.100607)
Supplement: Tables S4–S6 and S8–S18 [file mmc2.xlsx]

## Sheet: Supp Table S4
Table S4: Classifications of metabolic measures and transformations applied to attain minimum skewness. Columns N and missingness rate indicate the numbers and proportions, respectively, of non-missing (i.e. not imputed) individuals out of all individuals (N = 1078) with metabolome data available. Columns Skewness1 and Skewness2 provide skewness values before and after transformation (applied if …
Abbreviation	Full measure name	Classification	N	missingness rate	Skewness1	Skewness2	Transformation
Ala	Alanine	Amino acids	1078	0	0.775
Glna	Glutaminea	Amino acids	396	0.633
His	Histidine	Amino acids	1076	0.002	0.482
Ile	Isoleucine	Amino acids	1078	0	1.405	-0.028	log(x + |min(x)| + 1)
Leu	Leucine	Amino acids	1077	0.001	0.526
Phe	Phenylalanine	Amino acids	1075	0.003	0.704
Tyr	Tyrosine	Amino acids	975	0.096	0.52
Val	Valine	Amino acids	1073	0.005	0.4
ApoA1	Apolipoprotein A-I (Lipido)	Apolipoproteins	1004	0.069	-0.379
ApoB	Apolipoprotein B (Lipido)	Apolipoproteins	1004	0.069	0.611
ApoBtoApoA1	Apolipoprotein B by apolipoprotein A-I (Lipido)	Apolipoproteins	1061	0.016	-0.934
EstC	Esterified cholesterol	Cholesterol	1033	0.042	0.337
FreeC	Free cholesterol	Cholesterol	1033	0.042	0.387
HDL_C	Total cholesterol in HDL	Cholesterol	1061	0.016	0.655
HDL2_C	Total cholesterol in HDL2 (Lipido)	Cholesterol	1061	0.016	0.973
HDL3_C	Total cholesterol in HDL3 (Lipido)	Cholesterol	1061	0.016	-1.022	-0.109	log(max(x + |min(x)|)+1-x)
IDL_C_eFR	Total cholesterol in IDL (Lipido)	Cholesterol	1061	0.016	1.629	0.141	1/sqrt(x + |min(x)| + 1)
LDL_C	Total cholesterol in LDL	Cholesterol	1061	0.016	0.452
LDL_C_eFR	Total cholesterol in LDL (Lipido)	Cholesterol	1061	0.016	0.359
Serum_C	Serum total cholesterol	Cholesterol	1061	0.016	0.333
TotC	Total cholesterol	Cholesterol	1035	0.04	0.306
VLDL_TG_eFR	Triglycerides in VLDL (Lipido)	Cholesterol	1061	0.016	1.175	0.163	sqrt(x + |min(x)|)
BIStoDB	Ratio of bisallylic groups to double bonds	Fatty acids & saturation	1028	0.046	0.001
BIStoFA	Ratio of bisallylic groups to total fatty acids	Fatty acids & saturation	1032	0.043	0.27
CH2inFA	Average number of methylene groups in a fatty acid chain	Fatty acids & saturation	1033	0.042	0.15
CH2toDB	Average number of methylene groups per a double bond	Fatty acids & saturation	1028	0.046	0.5
DBinFA	Average number of double bonds in a fatty acid chain	Fatty acids & saturation	1027	0.047	0.052
DHA	22:6, docosahexaenoic acid	Fatty acids & saturation	924	0.143	0.562
FALen	Description of average fatty acid chain length, not actual carbon number	Fatty acids & saturation	1027	0.047	0.009
FAw3	Omega-3 fatty acids	Fatty acids & saturation	1033	0.042	1.115	0.046	log(x + |min(x)| + 1)
FAw3toFA	Ratio of omega-3 fatty acids to total fatty acids	Fatty acids & saturation	1033	0.042	1.162	0.057	log(x + |min(x)| + 1)
FAw67	Omega-6 and -7 fatty acids	Fatty acids & saturation	1033	0.042	0.824
FAw67toFA	Omega-3 fatty acids to omega-6 and -7 fatty acids ratio	Fatty acids & saturation	1033	0.042	0.077
FAw9S	Omega-9 and saturated fatty acids	Fatty acids & saturation	1033	0.042	1.103	-0.057	log(x + |min(x)| + 1)
FAw9StoFA	Omega-3 fatty acids to omega-9 and saturated fatty acids ratio	Fatty acids & saturation	1033	0.042	0.01
LA	18:2, linoleic acid	Fatty acids & saturation	1035	0.04	0.466
MobCH	Double bond protons of mobile lipids	Fatty acids & saturation	1078	0	1.571	0.068	log(x + |min(x)| + 1)
MobCH2	CH2 groups of mobile lipids	Fatty acids & saturation	1078	0	2.11	-0.004	1/sqrt(x + |min(x)| + 1)
MobCH3	CH3 groups of mobile lipids	Fatty acids & saturation	1078	0	1.482	0.187	log(x + |min(x)| + 1)
otPUFA	Other polyunsaturated fatty acids	Fatty acids & saturation	1034	0.041	0.567
TotFA	Total fatty acids	Fatty acids & saturation	1033	0.042	0.93
TotTG	Total triglycerides	Fatty acids & saturation	1010	0.063	1.224	0.222	log(x + |min(x)| + 1)
Alb	Albumin	Fluid balance	1061	0.016	1.543	-0.026	log(x + |min(x)| + 1)
Crea	Creatinine	Fluid balance	1077	0.001	2.692	0.098	log(x + |min(x)| + 1)
PC	Phosphatidylcholine and other cholines	Glycerides & phospholipids	899	0.166	-0.205
Serum_TG	Serum total triglycerides	Glycerides & phospholipids	1061	0.016	0.951
SM	Sphingomyelins	Glycerides & phospholipids	991	0.081	0.573
TGtoPG	Ratio of triglycerides to phosphoglycerides	Glycerides & phospholipids	879	0.185	1.141	0.174	log(x + |min(x)| + 1)
TotCho	Total cholesterol	Glycerides & phospholipids	1035	0.04	0.409
TotPG	Total phosphoglycerides	Glycerides & phospholipids	897	0.168	2.613	0.035	1/sqrt(x + |min(x)| + 1)
VLDL_TG	Triglycerides in VLDL	Glycerides & phospholipids	1061	0.016	1.179	0.196	sqrt(x + |min(x)|)
Cit	Citrate	Glycolysis related metabolites	992	0.08	0.27
Glc	Glucose	Glycolysis related metabolites	1078	0	0.912
Glol	Glycerol	Glycolysis related metabolites	1071	0.006	1.35	0.058	log(x + |min(x)| + 1)
Lac	Lactate	Glycolysis related metabolites	1076	0.002	0.901
Pyr	Pyruvate	Glycolysis related metabolites	1059	0.018	0.664
Urea	Urea	Glycolysis related metabolites	1060	0.017	0.411
Gp	Glycoprotein acetyls, mainly a1-acid glycoprotein	Inflammation	1077	0.001	0.744
Ace	Acetate	Ketone bodies	1078	0	8.797	-0.073	1/sqrt(x + |min(x)| + 1)
Acetone	Acetone	Ketone bodies	1068	0.009	2.545	-0.365	1/sqrt(x + |min(x)| + 1)
bOHBut	3-hydroxybutyrate	Ketone bodies	1072	0.006	3.113	-0.587	1/sqrt(x + |min(x)| + 1)
IDL_C	Total cholesterol in IDL	Lipoprotein concentration	1061	0.016	0.455
IDL_FC	Free cholesterol in IDL	Lipoprotein concentration	1061	0.016	0.387
IDL_L	Total lipids in IDL	Lipoprotein concentration	1061	0.016	0.456
IDL_P	Concentration of IDL particles	Lipoprotein concentration	1061	0.016	0.455
IDL_PL	Phospholipids in IDL	Lipoprotein concentration	1061	0.016	0.414
IDL_TG	Triglycerides in IDL	Lipoprotein concentration	1061	0.016	0.381
L_HDL_C	Total cholesterol in large HDL	Lipoprotein concentration	1061	0.016	0.828
L_HDL_CE	Cholesterol esters in large HDL	Lipoprotein concentration	1061	0.016	0.825
L_HDL_FC	Free cholesterol in large HDL	Lipoprotein concentration	1061	0.016	0.814
L_HDL_L	Total lipids in large HDL	Lipoprotein concentration	1061	0.016	0.777
L_HDL_P	Concentration of large HDL particles	Lipoprotein concentration	1061	0.016	0.757
L_HDL_PL	Phospholipids in large HDL	Lipoprotein concentration	1061	0.016	0.655
L_LDL_C	Total cholesterol in large LDL	Lipoprotein concentration	1061	0.016	0.459
L_LDL_CE	Cholesterol esters in large LDL	Lipoprotein concentration	1061	0.016	0.465
L_LDL_FC	Free cholesterol in large LDL	Lipoprotein concentration	1061	0.016	0.42
L_LDL_L	Total lipids in large LDL	Lipoprotein concentration	1061	0.016	0.461
L_LDL_P	Concentration of large LDL particles	Lipoprotein concentration	1061	0.016	0.456
L_LDL_PL	Phospholipids in large LDL	Lipoprotein concentration	1061	0.016	0.453
L_VLDL_C	Total cholesterol in large VLDL	Lipoprotein concentration	1061	0.016	1.699	-0.191	1/sqrt(x + |min(x)| + 1)
L_VLDL_CE	Cholesterol esters in large VLDL	Lipoprotein concentration	1061	0.016	1.676	-0.218	1/sqrt(x + |min(x)| + 1)
L_VLDL_FC	Free cholesterol in large VLDL	Lipoprotein concentration	1061	0.016	1.773	-0.205	1/sqrt(x + |min(x)| + 1)
L_VLDL_L	Total lipids in large VLDL	Lipoprotein concentration	1061	0.016	1.771	-0.241	1/sqrt(x + |min(x)| + 1)
L_VLDL_P	Concentration of large VLDL particles	Lipoprotein concentration	1061	0.016	1.706	-0.209	1/sqrt(x + |min(x)| + 1)
L_VLDL_PL	Phospholipids in large VLDL	Lipoprotein concentration	1061	0.016	1.797	-0.309	1/sqrt(x + |min(x)| + 1)
L_VLDL_TG	Triglycerides in large VLDL	Lipoprotein concentration	1061	0.016	1.783	-0.236	1/sqrt(x + |min(x)| + 1)
M_HDL_C	Total cholesterol in medium HDL	Lipoprotein concentration	1061	0.016	0.746
M_HDL_CE	Cholesterol esters in medium HDL	Lipoprotein concentration	1061	0.016	0.74
M_HDL_FC	Free cholesterol in medium HDL	Lipoprotein concentration	1061	0.016	0.708
M_HDL_L	Total lipids in medium HDL	Lipoprotein concentration	1061	0.016	0.8
M_HDL_P	Concentration of medium HDL particles	Lipoprotein concentration	1061	0.016	0.8
M_HDL_PL	Phospholipids in medium HDL	Lipoprotein concentration	1061	0.016	0.737
M_LDL_C	Total cholesterol in medium LDL	Lipoprotein concentration	1061	0.016	0.446
M_LDL_CE	Cholesterol esters in medium LDL	Lipoprotein concentration	1061	0.016	0.443
M_LDL_L	Total lipids in medium LDL	Lipoprotein concentration	1061	0.016	0.444
M_LDL_P	Concentration of medium LDL particles	Lipoprotein concentration	1061	0.016	0.438
M_LDL_PL	Phospholipids in medium LDL	Lipoprotein concentration	1061	0.016	0.447
M_VLDL_C	Total cholesterol in medium VLDL	Lipoprotein concentration	1061	0.016	1.094	0.151	log(x + |min(x)| + 1)
M_VLDL_CE	Cholesterol esters in medium VLDL	Lipoprotein concentration	1061	0.016	0.975
M_VLDL_FC	Free cholesterol in medium VLDL	Lipoprotein concentration	1061	0.016	1.199	0.202	1/sqrt(x + |min(x)| + 1)
M_VLDL_L	Total lipids in medium VLDL	Lipoprotein concentration	1061	0.016	1.251	0.166	1/sqrt(x + |min(x)| + 1)
M_VLDL_P	Concentration of medium VLDL particles	Lipoprotein concentration	1061	0.016	1.279	0.151	1/sqrt(x + |min(x)| + 1)
M_VLDL_PL	Phospholipids in medium VLDL	Lipoprotein concentration	1061	0.016	1.144	0.178	log(x + |min(x)| + 1)
M_VLDL_TG	Triglycerides in medium VLDL	Lipoprotein concentration	1061	0.016	1.341	0.118	1/sqrt(x + |min(x)| + 1)
S_HDL_L	Total lipids in small HDL	Lipoprotein concentration	1061	0.016	0.53
S_HDL_P	Concentration of small HDL particles	Lipoprotein concentration	1061	0.016	0.569
S_HDL_TG	Triglycerides in small HDL	Lipoprotein concentration	1061	0.016	0.16
S_LDL_C	Total cholesterol in small LDL	Lipoprotein concentration	1061	0.016	0.402
S_LDL_L	Total lipids in small LDL	Lipoprotein concentration	1061	0.016	0.4
S_LDL_P	Concentration of small LDL particles	Lipoprotein concentration	1061	0.016	0.373
S_VLDL_C	Total cholesterol in small VLDL	Lipoprotein concentration	1061	0.016	0.49
S_VLDL_FC	Free cholesterol in small VLDL	Lipoprotein concentration	1061	0.016	0.535
S_VLDL_L	Total lipids in small VLDL	Lipoprotein concentration	1061	0.016	0.604
S_VLDL_P	Concentration of small VLDL particles	Lipoprotein concentration	1061	0.016	0.648
S_VLDL_PL	Phospholipids in small VLDL	Lipoprotein concentration	1061	0.016	0.516
S_VLDL_TG	Triglycerides in small VLDL	Lipoprotein concentration	1061	0.016	0.775
XL_HDL_C	Total cholesterol in very large HDL	Lipoprotein concentration	1061	0.016	0.832
XL_HDL_CE	Cholesterol esters in very large HDL	Lipoprotein concentration	1061	0.016	0.755
XL_HDL_FC	Free cholesterol in very large HDL	Lipoprotein concentration	1061	0.016	0.935
XL_HDL_L	Total lipids in very large HDL	Lipoprotein concentration	1061	0.016	0.98
XL_HDL_P	Concentration of very large HDL particles	Lipoprotein concentration	1061	0.016	1.029	0.046	log(x + |min(x)| + 1)
XL_HDL_PL	Phospholipids in very large HDL	Lipoprotein concentration	1061	0.016	1.051	0.086	log(x + |min(x)| + 1)
XL_HDL_TG	Triglycerides in very large HDL	Lipoprotein concentration	1061	0.016	0.527
XL_VLDL_L	Total lipids in very large VLDL	Lipoprotein concentration	1061	0.016	2.148	-0.425	1/sqrt(x + |min(x)| + 1)
XL_VLDL_P	Concentration of very large VLDL particles	Lipoprotein concentration	1061	0.016	2.005	-0.324	1/sqrt(x + |min(x)| + 1)
XL_VLDL_PL	Phospholipids in very large VLDL	Lipoprotein concentration	1061	0.016	2.264	-0.581	1/sqrt(x + |min(x)| + 1)
XL_VLDL_TG	Triglycerides in very large VLDL	Lipoprotein concentration	1061	0.016	2.159	-0.395	1/sqrt(x + |min(x)| + 1)
XS_VLDL_L	Total lipids in very small VLDL	Lipoprotein concentration	1061	0.016	0.417
XS_VLDL_P	Concentration of very small VLDL particles	Lipoprotein concentration	1061	0.016	0.376
XS_VLDL_PL	Phospholipids in very small VLDL	Lipoprotein concentration	1061	0.016	0.475
XS_VLDL_TG	Triglycerides in very small VLDL	Lipoprotein concentration	1061	0.016	0.267
XXL_VLDL_L	Total lipids in chylomicrons and extremely large VLDL	Lipoprotein concentration	1061	0.016	2.835	-1.092	1/sqrt(x + |min(x)| + 1)
XXL_VLDL_P	Concentration of chylomicrons and extremely large VLDL particles	Lipoprotein concentration	1061	0.016	2.891	-1.427	1/sqrt(x + |min(x)| + 1)
XXL_VLDL_PL	Phospholipids in chylomicrons and extremely large VLDL	Lipoprotein concentration	1061	0.016	2.946	-1.241	1/sqrt(x + |min(x)| + 1)
XXL_VLDL_TG	Triglycerides in chylomicrons and extremely large VLDL	Lipoprotein concentration	1061	0.016	2.727	-0.928	1/sqrt(x + |min(x)| + 1)
HDL_D	Mean diameter for HDL particles	Lipoprotein particle sizes	1061	0.016	0.373
LDL_D	Mean diameter for LDL particles	Lipoprotein particle sizes	1061	0.016	-0.109
VLDL_D	Mean diameter for VLDL particles	Lipoprotein particle sizes	1061	0.016	0.484

## Sheet: Supp Table S5
Table S5: Metabolic measures selected in metabolome-wide LASSO and their associations with health-related outcomes in previous research. 'NA' = not available, i.e. we are not aware of such previous studies that would have found an association. HR = hazards ratio; CI = confidence interval; AUC = area under curve; OR = odds ratio; SMD = standardized mean difference; WMD = weighted mean difference; …
Abbreviation	Full name	Classification	LASSO-estimated effect size in HBCS	Trait	Statistics	First author	Title	Publication year	Link
Ile	Isoleucine	Amino acids	-0.0129077	incidence dementia	meta-analysis with fixed effect: HR (95%CI) = 0.78 (0.68, 0.89), p < 0.001; meta-analysis with random effect: HR (95%CI) =0.78 (0.68, 0.89), p < 0.001	Tynkkynen J	Association of branched-chain amino acids and other circulating metabolites with risk of incident dementia and Alzheimer's disease: A prospective study in eight cohorts	2018	https://www.ncbi.nlm.nih.gov/pubmed/29519576
Ile	Isoleucine	Amino acids	-0.0129077	incidence Alzheimer's Disease	AUC (95%CI) = 0.584 (0.528, 0.640), p = 0.004	Jing XJ	Associations of Serum Isoleucine with Mild Cognitive Impairment and Alzheimer's Disease	2024	https://www.ncbi.nlm.nih.gov/pubmed/38651272
Ile	Isoleucine	Amino acids	-0.0129077	metabolic syndrome	OR (95% CI) = 1.040 (1.022, 1.058), p < 0.001	Sun S	Metabolic Syndrome and Its Components Are Associated With Altered Amino Acid Profile in Chinese Han Population	2022	https://www.ncbi.nlm.nih.gov/pubmed/35058883
Ile	Isoleucine	Amino acids	-0.0129077	depression in chronic hepatitis C-infected patients	depression median (IQR) 51.35 (43.4, 60.2 μmol/L) vs. non-depressed median 62.10 (38.4, 1.7 μmol/L); BH-adj.p = 0.005	Baranyi A	Metabolomics approach in the investigation of depression biomarkers in pharmacologically induced immune-related depression	2018	https://www.ncbi.nlm.nih.gov/pubmed/30496323
Ile	Isoleucine	Amino acids	-0.0129077	cardiovascular disease with type 2 diabetes	HR (95%CI) = 1.20 (1.02, 1.41), p = 0.02	Ottosson F	Plasma Metabolites Associate with All-Cause Mortality in Individuals with Type 2 Diabetes	2020	https://www.ncbi.nlm.nih.gov/pubmed/32751974
Ile	Isoleucine	Amino acids	-0.0129077	body mass index (BMI) per 2-SD increase	effect size (95%CI) in basic model: 0.41 (0.39, 0.43), p < 0.001; in model adjusted for WHR: 0.36 (0.34, 0.39), p < 0.001	Aguilar-Ramirez D	Adiposity and NMR-measured lipid and metabolic biomarkers among 30,000 Mexican adults	2022	https://www.ncbi.nlm.nih.gov/pubmed/36376486
Ile	Isoleucine	Amino acids	-0.0129077	waist circumference (WC) per 2-SD increase	effect size (95%CI) in basic model: 0.40 (0.38, 0.42), p < 0.001; in model adjusted for HC and BMI: 0.26 (0.22, 0.30), p < 0.001	Aguilar-Ramirez D	Adiposity and NMR-measured lipid and metabolic biomarkers among 30,000 Mexican adults	2022	https://www.ncbi.nlm.nih.gov/pubmed/36376486
Ile	Isoleucine	Amino acids	-0.0129077	waist-hip ratio (WHR) per 2-SD increase	effect size (95%CI) in basic model: 0.29 (0.26, 0.31), p < 0.001; in model adjusted for BMI: 0.17 (0.15, 0.19), p < 0.001	Aguilar-Ramirez D	Adiposity and NMR-measured lipid and metabolic biomarkers among 30,000 Mexican adults	2022	https://www.ncbi.nlm.nih.gov/pubmed/36376486
Ile	Isoleucine	Amino acids	-0.0129077	hip circumference (HC) per 2-SD increase	effect size (95%CI) in basic model: 0.30 (0.28, 0.32), p < 0.001; in model adjusted for WC and BMI: -0.23 (-0.27, -0.18), p < 0.001	Aguilar-Ramirez D	Adiposity and NMR-measured lipid and metabolic biomarkers among 30,000 Mexican adults	2022	https://www.ncbi.nlm.nih.gov/pubmed/36376486
Ile	Isoleucine	Amino acids	-0.0129077	body mass index	effect size = 0.31, p = 1.1E-12, Bonferroni-adj. p = 1.2E-10	Drouard G	Longitudinal multi-omics study reveals common etiology underlying association between plasma proteome and BMI trajectories in adolescent and young adult twins	2023	https://www.ncbi.nlm.nih.gov/pubmed/38129841
Ile	Isoleucine	Amino acids	-0.0129077	change in body mass index	effect size = 0.19, p = 2.5E-05, Bonferroni-adj. p = 2.9E-03	Drouard G	Longitudinal multi-omics study reveals common etiology underlying association between plasma proteome and BMI trajectories in adolescent and young adult twins	2023	https://www.ncbi.nlm.nih.gov/pubmed/38129841
ApoA1	Apolipoprotein A-I (Lipido)	Apolipoproteins	0.0184741	Alzheimer's Disease	all SMDs < 0 and p ≤ 0.016 across the spectra serum, plasma, and serum and plasma together	Tong JH	Association of Circulating Apolipoprotein AI Levels in Patients With Alzheimer's Disease: A Systematic Review and Meta-Analysis	2022	https://www.ncbi.nlm.nih.gov/pubmed/35663584
ApoA1	Apolipoprotein A-I (Lipido)	Apolipoproteins	0.0184741	Alzheimer's Disease	pooled WMD (95% CI) = -0.31 (-0.62, -0.01), p < 0.0001	Zuin M	Association between Serum Concentrations of Apolipoprotein A-I (ApoA-I) and Alzheimer's Disease: Systematic Review and Meta-Analysis	2021	https://pmc.ncbi.nlm.nih.gov/articles/PMC8229134/
ApoA1	Apolipoprotein A-I (Lipido)	Apolipoproteins	0.0184741	first-degree familiar risk for multiple sclerosis	first-degree familiar risk group: mean ± SD = 111.78 ± 101.92 pg/ml vs. healthy controls: mean ± SD = 205.88 ± 92.97 pg/ml; p = 0.003	Samangooei M	Evaluation of S100A12 and Apo-A1 plasma level potency in untreated new relapsing-remitting multiple sclerosis patients and their family members	2022	https://www.ncbi.nlm.nih.gov/pubmed/35140322
ApoA1	Apolipoprotein A-I (Lipido)	Apolipoproteins	0.0184741	household income	effect size (95%CI) = 0.0012 (0.0003, 0.002), p = 0.006	Fuller D	Association of apolipoprotein B and apolipoprotein A1 levels with social determinants of health and coronary artery disease mortality in the United Kingdom Biobank - is there a need for consideration?	2024	https://www.ncbi.nlm.nih.gov/pubmed/38712680
ApoA1	Apolipoprotein A-I (Lipido)	Apolipoproteins	0.0184741	serum CRP	Pearson correlation = -0.436, p < 0.001	Sirniö P	Decreased serum apolipoprotein A1 levels are associated with poor survival and systemic inflammatory response in colorectal cancer	2017	https://www.ncbi.nlm.nih.gov/pubmed/28710487
ApoA1	Apolipoprotein A-I (Lipido)	Apolipoproteins	0.0184741	interleukin (IL)-8 levels	Pearson correlation = -0.425, p < 0.001	Sirniö P	Decreased serum apolipoprotein A1 levels are associated with poor survival and systemic inflammatory response in colorectal cancer	2017	https://www.ncbi.nlm.nih.gov/pubmed/28710487
ApoA1	Apolipoprotein A-I (Lipido)	Apolipoproteins	0.0184741	blood neutrophil count	Pearson correlation = -0.413, p < 0.001	Sirniö P	Decreased serum apolipoprotein A1 levels are associated with poor survival and systemic inflammatory response in colorectal cancer	2017	https://www.ncbi.nlm.nih.gov/pubmed/28710487
ApoA1	Apolipoprotein A-I (Lipido)	Apolipoproteins	0.0184741	TNM stage of colorectal cancer	decreasing trend across different stages, p = 0.038	Sirniö P	Decreased serum apolipoprotein A1 levels are associated with poor survival and systemic inflammatory response in colorectal cancer	2017	https://www.ncbi.nlm.nih.gov/pubmed/28710487
ApoA1	Apolipoprotein A-I (Lipido)	Apolipoproteins	0.0184741	advanced T-class of colorectal cancer	decreasing trend across different classes, p = 0.008	Sirniö P	Decreased serum apolipoprotein A1 levels are associated with poor survival and systemic inflammatory response in colorectal cancer	2017	https://www.ncbi.nlm.nih.gov/pubmed/28710487
ApoA1	Apolipoprotein A-I (Lipido)	Apolipoproteins	0.0184741	WHO grades in colorectal cancer	decreasing trend across different grades, p = 0.024	Sirniö P	Decreased serum apolipoprotein A1 levels are associated with poor survival and systemic inflammatory response in colorectal cancer	2017	https://www.ncbi.nlm.nih.gov/pubmed/28710487
ApoA1	Apolipoprotein A-I (Lipido)	Apolipoproteins	0.0184741	cancer specific survival	61.9% vs. 84.3%, p < 0.001	Sirniö P	Decreased serum apolipoprotein A1 levels are associated with poor survival and systemic inflammatory response in colorectal cancer	2017	https://www.ncbi.nlm.nih.gov/pubmed/28710487
ApoA1	Apolipoprotein A-I (Lipido)	Apolipoproteins	0.0184741	overall cancer survival	45.2% vs. 79.4%, p < 0.001	Sirniö P	Decreased serum apolipoprotein A1 levels are associated with poor survival and systemic inflammatory response in colorectal cancer	2017	https://www.ncbi.nlm.nih.gov/pubmed/28710487
ApoA1	Apolipoprotein A-I (Lipido)	Apolipoproteins	0.0184741	glomerular filtration rate in patients with type 2 diabetes	meta-analysis beta (95%CI) = 3.62 (2.14, 5.10), p = 1.63E-06	Barrios C	Circulating metabolic biomarkers of renal function in diabetic and non-diabetic populations	2018	https://www.ncbi.nlm.nih.gov/pubmed/30323304
ApoA1	Apolipoprotein A-I (Lipido)	Apolipoproteins	0.0184741	glomerular filtration rate in patients without type 2 diabetes	meta-analysis beta (95%CI) = 0.81 (0.43, 1.19), p = 3.09E-05	Barrios C	Circulating metabolic biomarkers of renal function in diabetic and non-diabetic populations	2018	https://www.ncbi.nlm.nih.gov/pubmed/30323304
ApoBtoApoA1	Apolipoprotein B by apolipoprotein A-I (Lipido)	Apolipoproteins	-0.0136119	household income	effect size (95%CI) = -0.0093 (-0.0099, -0.0087), p < 0.0001	Fuller D	Association of apolipoprotein B and apolipoprotein A1 levels with social determinants of health and coronary artery disease mortality in the United Kingdom Biobank - is there a need for consideration?	2024	https://www.ncbi.nlm.nih.gov/pubmed/38712680
ApoBtoApoA1	Apolipoprotein B by apolipoprotein A-I (Lipido)	Apolipoproteins	-0.0136119	education level	effect size (95%CI) = -0.0054 (-0.0057, -0.005), p < 0.0001	Fuller D	Association of apolipoprotein B and apolipoprotein A1 levels with social determinants of health and coronary artery disease mortality in the United Kingdom Biobank - is there a need for consideration?	2024	https://www.ncbi.nlm.nih.gov/pubmed/38712680
ApoBtoApoA1	Apolipoprotein B by apolipoprotein A-I (Lipido)	Apolipoproteins	-0.0136119	nodal metastases in colorectal cancer	increasing trend across different classes, p = 0.01	Sirniö P	Decreased serum apolipoprotein A1 levels are associated with poor survival and systemic inflammatory response in colorectal cancer	2017	https://www.ncbi.nlm.nih.gov/pubmed/28710487
ApoBtoApoA1	Apolipoprotein B by apolipoprotein A-I (Lipido)	Apolipoproteins	-0.0136119	high tumor necrosis percentage in colorectal cancer	increasing trend across different classes, p = 0.041	Sirniö P	Decreased serum apolipoprotein A1 levels are associated with poor survival and systemic inflammatory response in colorectal cancer	2017	https://www.ncbi.nlm.nih.gov/pubmed/28710487
ApoBtoApoA1	Apolipoprotein B by apolipoprotein A-I (Lipido)	Apolipoproteins	-0.0136119	cholesterol-lowering medication in colorectal cancer	decreasing trend across different categories, p = 0.015	Sirniö P	Decreased serum apolipoprotein A1 levels are associated with poor survival and systemic inflammatory response in colorectal cancer	2017	https://www.ncbi.nlm.nih.gov/pubmed/28710487
ApoBtoApoA1	Apolipoprotein B by apolipoprotein A-I (Lipido)	Apolipoproteins	-0.0136119	cancer specific survival	90.9% vs. 72.0%, p = 0.022	Sirniö P	Decreased serum apolipoprotein A1 levels are associated with poor survival and systemic inflammatory response in colorectal cancer	2017	https://www.ncbi.nlm.nih.gov/pubmed/28710487
ApoBtoApoA1	Apolipoprotein B by apolipoprotein A-I (Lipido)	Apolipoproteins	-0.0136119	overall cancer survival	81.8% vs. 64.0%, p = 0.045	Sirniö P	Decreased serum apolipoprotein A1 levels are associated with poor survival and systemic inflammatory response in colorectal cancer	2017	https://www.ncbi.nlm.nih.gov/pubmed/28710487
ApoBtoApoA1	Apolipoprotein B by apolipoprotein A-I (Lipido)	Apolipoproteins	-0.0136119	glomerular filtration rate in patients without type 2 diabetes	meta-analysis beta (95%CI) = -1.01 (-1.40, -0.62), p = 3E-07	Barrios C	Circulating metabolic biomarkers of renal function in diabetic and non-diabetic populations	2018	https://www.ncbi.nlm.nih.gov/pubmed/30323304
DBinFA	Average number of double bonds in a fatty acid chain	Fatty acids & saturation	0.0397371	circulating cell-free DNA	Spearman correlation coefficients (r), p-value: all: 0.172; 1.28E-12; women: 0.255, 1.95E-13; men: 0.130, 6.40E-05	Kananen L	Circulating cell-free DNA in health and disease - the relationship to health behaviours, ageing phenotypes and metabolomics	2023	https://www.ncbi.nlm.nih.gov/pubmed/35864375
FAw9StoFA	Omega-3 fatty acids to omega-9 and saturated fatty acids ratio	Fatty acids & saturation	-0.00986283	NA	NA	NA	NA	NA	NA
MobCH2	CH2 groups of mobile lipids	Fatty acids & saturation	0.00602375	circulating cell-free DNA	Spearman correlation coefficients (r), p-value: all: -0.142; 4.81E-09; women: -0.219, 1.49E-10; men: -0.126, 9.72E-05	Kananen L	Circulating cell-free DNA in health and disease - the relationship to health behaviours, ageing phenotypes and metabolomics	2023	https://www.ncbi.nlm.nih.gov/pubmed/35864375
MobCH2	CH2 groups of mobile lipids	Fatty acids & saturation	0.00602375	body mass index	effect size: 0.17; p = 1.1E-05; Bonferroni adj. p = 1.2E-03	Drouard G	Longitudinal multi-omics study reveals common etiology underlying association between plasma proteome and BMI trajectories in adolescent and young adult twins	2023	https://www.ncbi.nlm.nih.gov/pubmed/38129841
Alb	Albumin	Fluid balance	-0.0578634	multiple sclerosis	onset median (IQR) = 40.9 (38.5–42.4); remission (IQR) = 43.3 (41.3–45.6), p < 0.01	Li X	Inflammatory and Nutritional Markers as Indicators for Diagnosing and Assessing Disease Activity in MS and NMOSD	2024	https://doi.org/10.2147/JIR.S489502
Alb	Albumin	Fluid balance	-0.0578634	neuromyelitis optica spectrum disorder	onset median (IQR) = 39.1 (37.0–41.8); remission (IQR) = 41.0 (38.8–43.3), p < 0.01	Li X	Inflammatory and Nutritional Markers as Indicators for Diagnosing and Assessing Disease Activity in MS and NMOSD	2024	https://doi.org/10.2147/JIR.S489502
Alb	Albumin	Fluid balance	-0.0578634	neonatal sepsis	mean ± SD in cases: 25.4 ± 2.5 g/L vs. controls: 29.2 ± 2.6 g/L, p < 0.001	Yin W	Albumin and C-reactive protein as diagnostic markers for neonatal sepsis: a retrospective study	2024	https://www.ncbi.nlm.nih.gov/pubmed/38530043
Alb	Albumin	Fluid balance	-0.0578634	glomerular filtration rate in patients without type 2 diabetes	meta-analysis beta (95%CI) = -0.70 (-1.06, -0.35), p = 9.43E-05	Barrios C	Circulating metabolic biomarkers of renal function in diabetic and non-diabetic populations	2018	https://www.ncbi.nlm.nih.gov/pubmed/30323304
Crea	Creatinine	Fluid balance	-0.0218889	frailty	random effects meta-analysis (of 3 cohorts) beta = 0.340, p = 4.8E-41	Mak JKL	Unraveling the metabolic underpinnings of frailty using multicohort observational and Mendelian randomization analyses	2023	https://www.ncbi.nlm.nih.gov/pubmed/37184129
Crea	Creatinine	Fluid balance	-0.0218889	primary open-angle glaucoma	pooled OR (95%CI) = 1.33 (1.14, 1.56)	Golpour N	Identifying potential key metabolic pathways and biomarkers in glaucoma: a systematic review and meta-analysis	2025	https://www.ncbi.nlm.nih.gov/pubmed/40086804
TGtoPG	Ratio of triglycerides to phosphoglycerides	Glycerides & phospholipids	-0.0154265	glomerular filtration rate in patients without type 2 diabetes	meta-analysis beta (95%CI) = -1.29 (-1.69, -0.90), p = 1E-10	Barrios C	Circulating metabolic biomarkers of renal function in diabetic and non-diabetic populations	2018	https://www.ncbi.nlm.nih.gov/pubmed/30323304
Cit	Citrate	Glycolysis related metabolites	-0.00890262	incidence dementia	HR (95% CI) = 1.09 (1.04, 1.14); p = 1.52E-04	Zhang X	Plasma metabolomic profiles of dementia: a prospective study of 110,655 participants in the UK Biobank	2022	https://doi.org/10.1186/s12916-022-02449-3
Cit	Citrate	Glycolysis related metabolites	-0.00890262	Alzheimer's Disease	%diff-plasma = 17.2%, P = 0.002; %diff-CSF= 12.5%, P = 0.036	van der Velpen V	Systemic and central nervous system metabolic alterations in Alzheimer's disease	2019	https://www.ncbi.nlm.nih.gov/pubmed/31779690
Cit	Citrate	Glycolysis related metabolites	-0.00890262	body mass index	effect size: -0.14; p = 3.4E-04; Bonferroni adj. p = 3.9E-02	Drouard G	Longitudinal multi-omics study reveals common etiology underlying association between plasma proteome and BMI trajectories in adolescent and young adult twins	2023	https://www.ncbi.nlm.nih.gov/pubmed/38129841
Cit	Citrate	Glycolysis related metabolites	-0.00890262	glomerular filtration rate in patients with type 2 diabetes	meta-analysis beta (95%CI) = -3.34 (-4.78, -1.90), p = 5.68E-06	Barrios C	Circulating metabolic biomarkers of renal function in diabetic and non-diabetic populations	2018	https://www.ncbi.nlm.nih.gov/pubmed/30323304
Cit	Citrate	Glycolysis related metabolites	-0.00890262	glomerular filtration rate in patients without type 2 diabetes	meta-analysis beta (95%CI) = -1.82 (-2.18, -1.47), p = 7.06E-24	Barrios C	Circulating metabolic biomarkers of renal function in diabetic and non-diabetic populations	2018	https://www.ncbi.nlm.nih.gov/pubmed/30323304
Lac	Lactate	Glycolysis related metabolites	-0.0346248	changes in visuospatial and declarative performance after physical exercise	positive associations with cognitive improvements, p < 0.05	Ballester-Ferrer JA	Memory Modulation by Exercise in Young Adults Is Related to Lactate and Not Affected by Sex or BDNF Polymorphism	2022	https://www.ncbi.nlm.nih.gov/pubmed/36290444
Lac	Lactate	Glycolysis related metabolites	-0.0346248	Alzheimer's Disease (AD)	lower CSF lactates in patients with AD than healthy controls, Holm-adj. p = 0.022	Bonomi CG	Brain energy metabolism and neurodegeneration: hints from CSF lactate levels in dementias	2021	https://www.ncbi.nlm.nih.gov/pubmed/34171631
Lac	Lactate	Glycolysis related metabolites	-0.0346248	frontotemporal dementia (FTD)	lower CSF lactates in patients with FTD than healthy controls, Holm-adj. p = 0.01	Bonomi CG	Brain energy metabolism and neurodegeneration: hints from CSF lactate levels in dementias	2021	https://www.ncbi.nlm.nih.gov/pubmed/34171631
Lac	Lactate	Glycolysis related metabolites	-0.0346248	incidence cardiovascular disease	HR = 1.16, p < 0.0007	Wurtz P	Metabolite profiling and cardiovascular event risk: a prospective study of 3 population-based cohorts	2015	https://www.ncbi.nlm.nih.gov/pubmed/25573147
Lac	Lactate	Glycolysis related metabolites	-0.0346248	body mass index (BMI)	effect size (95%CI) in basic model: 0.14 (0.11, 0.16), p < 0.001; in model adjusted for WHR: 0.11 (0.09, 0.13), p < 0.001	Aguilar-Ramirez D	Adiposity and NMR-measured lipid and metabolic biomarkers among 30,000 Mexican adults	2022	https://www.ncbi.nlm.nih.gov/pubmed/36376486
Lac	Lactate	Glycolysis related metabolites	-0.0346248	waist circumference (WC)	effect size (95%CI) in basic model: 0.14 (0.12, 0.16), p < 0.001; in model adjusted for HC and BMI: 0.14 (0.09, 0.18), p < 0.001	Aguilar-Ramirez D	Adiposity and NMR-measured lipid and metabolic biomarkers among 30,000 Mexican adults	2022	https://www.ncbi.nlm.nih.gov/pubmed/36376486
Lac	Lactate	Glycolysis related metabolites	-0.0346248	waist-hip ratio (WHR)	effect size (95%CI) in basic model: 0.12 (0.10, 0.15), p < 0.001; in model adjusted for BMI: 0.09 (0.06, 0.11), p < 0.001	Aguilar-Ramirez D	Adiposity and NMR-measured lipid and metabolic biomarkers among 30,000 Mexican adults	2022	https://www.ncbi.nlm.nih.gov/pubmed/36376486
Lac	Lactate	Glycolysis related metabolites	-0.0346248	hip circumference (HC)	effect size (95%CI) in basic model: 0.09 (0.07, 0.11), p < 0.001; in model adjusted for WC and BMI: -0.12 (-0.16, -0.08), p < 0.001	Aguilar-Ramirez D	Adiposity and NMR-measured lipid and metabolic biomarkers among 30,000 Mexican adults	2022	https://www.ncbi.nlm.nih.gov/pubmed/36376486
Lac	Lactate	Glycolysis related metabolites	-0.0346248	glomerular filtration rate in patients without type 2 diabetes	meta-analysis beta (95%CI) = -0.79 (-1.15, -0.43), p = 1.61E-05	Barrios C	Circulating metabolic biomarkers of renal function in diabetic and non-diabetic populations	2018	https://www.ncbi.nlm.nih.gov/pubmed/30323304
Pyr	Pyruvate	Glycolysis related metabolites	-0.00790332	glomerular filtration rate in patients with type 2 diabetes	meta-analysis beta (95%CI) = 3.37 (1.93, 4.82), p = 4.73E-06	Barrios C	Circulating metabolic biomarkers of renal function in diabetic and non-diabetic populations	2018	https://www.ncbi.nlm.nih.gov/pubmed/30323304
Urea	Urea	Glycolysis related metabolites	-0.042006	Alzheimer's disease (AD)	urea levels elevated in all 6 investigated brain regions in AD; all p < 0.05 (10% FDR)	Xu J	Graded perturbations of metabolism in multiple regions of human brain in Alzheimer's disease: Snapshot of a pervasive metabolic disorder	2016	https://www.ncbi.nlm.nih.gov/pubmed/26957286
Urea	Urea	Glycolysis related metabolites	-0.042006	Dementia with Lewy bodies (DLB)	urea levels elevated in all 10 investigated brain regions in DLB; all p ≤ 0.002	Scholefield M	Human dementia with Lewy bodies brain shows widespread urea elevations	2024	https://www.ncbi.nlm.nih.gov/pubmed/38788611
Urea	Urea	Glycolysis related metabolites	-0.042006	Huntington's disease (HD)	urea levels elevated in all 11 investigated brain regions in HD; all significant after multiple comparison correction (10% FDR)	Patassini S	Metabolite mapping reveals severe widespread perturbation of multiple metabolic processes in Huntington's disease human brain	2016	https://www.ncbi.nlm.nih.gov/pubmed/27267344
Urea	Urea	Glycolysis related metabolites	-0.042006	Huntington's disease (HD)	urea levels elevated in all 11 investigated brain regions in HD; all p < 0.0025	Patassini S	Identification of elevated urea as a severe, ubiquitous metabolic defect in the brain of patients with Huntington's disease	2015	https://www.ncbi.nlm.nih.gov/pubmed/26522227
Urea	Urea	Glycolysis related metabolites	-0.042006	vascular dementia (VaD)	6 out of 7 brain regions analysed demonstrated statistically significant (p < 0.05) elevations in urea levels	Philbert SA	Extensive multiregional urea elevations in a case-control study of vascular dementia point toward a novel shared mechanism of disease amongst the age-related dementias	2023	https://www.ncbi.nlm.nih.gov/pubmed/37520429
Urea	Urea	Glycolysis related metabolites	-0.042006	Parkinson's disease dementia (PDD)	urea levels elevated in all 9 investigated brain regions in PDD; all p < 0.006	Scholefield M	Severe and Regionally Widespread Increases in Tissue Urea in the Human Brain Represent a Novel Finding of Pathogenic Potential in Parkinson's Disease Dementia	2021	https://www.ncbi.nlm.nih.gov/pubmed/34751215
Urea	Urea	Glycolysis related metabolites	-0.042006	idiopatic intracranial hypertension	p ≤ 0.009 for both CSF and serum spectra	Grech O	Nuclear Magnetic Resonance Spectroscopy Metabolomics in Idiopathic Intracranial Hypertension to Identify Markers of Disease and Headache	2022	https://www.ncbi.nlm.nih.gov/pubmed/36240084
M_HDL_FC	Free cholesterol in medium HDL	Lipoprotein concentration	0.0156257	glomerular filtration rate in patients without type 2 diabetes	meta-analysis beta (95%CI) = -3.47 (2.03, 4.90), p = 2.22E-06	Barrios C	Circulating metabolic biomarkers of renal function in diabetic and non-diabetic populations	2018	https://www.ncbi.nlm.nih.gov/pubmed/30323304
M_HDL_FC	Free cholesterol in medium HDL	Lipoprotein concentration	0.0156257	glomerular filtration rate in patients with type 2 diabetes	meta-analysis beta (95%CI) = 0.75 (0.39, 1.11), p = 5.25E-05	Barrios C	Circulating metabolic biomarkers of renal function in diabetic and non-diabetic populations	2018	https://www.ncbi.nlm.nih.gov/pubmed/30323304
M_HDL_PL	Phospholipids in medium HDL	Lipoprotein concentration	0.00426587	glomerular filtration rate in patients without type 2 diabetes	meta-analysis beta (95%CI) = 3.24 (1.80, 4.68), p = 1.02E-05	Barrios C	Circulating metabolic biomarkers of renal function in diabetic and non-diabetic populations	2018	https://www.ncbi.nlm.nih.gov/pubmed/30323304
M_HDL_PL	Phospholipids in medium HDL	Lipoprotein concentration	0.00426587	glomerular filtration rate in patients with type 2 diabetes	meta-analysis beta (95%CI) = 0.78 (0.42, 1.14), p = 2.4E-05	Barrios C	Circulating metabolic biomarkers of renal function in diabetic and non-diabetic populations	2018	https://www.ncbi.nlm.nih.gov/pubmed/30323304

## Sheet: Supp Table S6
Table S6: Genome-wide association results for the variants selected by LASSO: The table provides RSID, genomic coordinates, effect and non-effect alleles, LASSO-estimated effect sizes and effect allele frequencies for the variants selected by LASSO in the non-test (= GWAS training and validation sets merged, N = 742) HBCS sample.
RSID	CHR	Position	Effect allele	Non-effect allele	Effect size	Effect allele frequency
rs4509550	1	19831748	C	T	-0.00415608	0.351562
rs7536179	1	30185237	C	T	0.009871	0.542368
rs11371593	1	30187395	TG	T	1.64764e-15	0.542368
rs2480413	1	56966455	C	T	0.00540452	0.473257
rs1984266	1	56967422	G	A	1.48643e-15	0.474159
rs7529124	1	86286071	C	T	0.0421997	0.539663
rs868675	1	119230973	C	T	0.0117547	0.373498
rs116716168	1	151629897	T	A	-0.0198353	0.439002
rs61811236	1	164113445	T	G	-0.0871267	0.524038
rs10645027	1	178941009	CAT	C	-0.013245	0.595853
rs66929536	1	201973601	C	CAG	0.0141985	0.270733
rs10920287	1	201973882	T	G	8.25686e-16	0.270733
rs696987	1	208373384	T	A	0.0116845	0.466947
rs696983	1	208374878	C	T	-3.30158e-16	0.533954
rs500202	1	243958039	C	T	-0.0110224	0.559495
rs12084505	1	246664677	T	C	-0.0140288	0.428486
rs10179510	2	4269883	T	C	0.00759982	0.44381
rs10209899	2	9663572	C	T	0.000122265	0.442608
rs10201004	2	19591262	A	C	0.00385095	0.375901
rs1123117	2	35683274	T	A	0.044127	0.576322
rs6723113	2	35706416	C	T	0.0167128	0.669471
rs35865936	2	49342054	C	CAA	-0.00389018	0.545673
rs17030656	2	65701007	C	T	0.00952651	0.362079
rs6543040	2	97726791	T	C	0.0103071	0.566406
rs10167941	2	114656980	C	T	0.0139571	0.291466
rs10172749	2	114659570	G	A	6.18075e-16	0.290865
rs60224681	2	121258756	A	G	0.00231853	0.235877
rs6709706	2	127086781	C	T	-0.0117227	0.516226
rs6706041	2	127086831	G	A	-7.5326e-16	0.516226
rs6709337	2	127087159	C	A	-0.000153437	0.516226
rs4662705	2	127088247	T	G	-2.69021e-17	0.516226
rs6431007	2	128286691	A	G	0.0246834	0.444111
rs1349992	2	137987574	A	G	-0.00518796	0.404748
rs12694962	2	158449159	C	T	-0.0226564	0.370793
rs7573841	2	222112066	T	G	-0.0130181	0.612981
rs12613926	2	222112073	T	C	-1.9056e-15	0.612981
rs11889623	2	222113831	G	C	-5.78842e-05	0.61268
rs12638328	3	1072282	G	A	-0.00336112	0.323317
rs55939259	3	1120389	C	T	-0.0119482	0.569411
rs1019274	3	3091610	T	C	0.0239774	0.439002
rs2200705	3	3636078	C	T	0.00406089	0.515024
rs12490952	3	21595857	T	C	0.00205818	0.520433
rs7644788	3	28670613	T	C	-0.0187526	0.482272
rs1701464	3	31094272	C	A	0.0178918	0.449219
rs12496131	3	59588492	G	T	-0.00685832	0.420974
rs9857214	3	59592805	T	A	-2.68273e-16	0.420673
rs3732781	3	114236340	C	A	0.0188955	0.328726
rs2061201	3	150914987	T	C	-0.000247738	0.399339
rs62295987	3	169670882	T	C	0.00727557	0.445012
rs1344557	3	169672474	A	G	3.01636e-16	0.445012
rs2098771	3	185845486	A	G	0.0124157	0.597356
rs6804480	3	189711512	T	G	0.0541439	0.463942
rs9942139	3	189725773	C	A	-0.0271139	0.611478
rs1522936	3	190084145	G	C	0.00711698	0.56881
rs2857852	4	3041741	G	A	0.0023993	0.526743
rs34492787	4	8529214	AC	A	0.03271	0.478065
rs13151132	4	10849090	T	G	-0.00224796	0.384615
rs13107214	4	10850151	A	G	-0.000115947	0.383714
rs5856203	4	13749105	TA	T	0.0354594	0.563702
rs3884638	4	29996839	A	C	0.0305748	0.672476
rs9998717	4	40156844	G	A	-0.0157335	0.530048
rs13142719	4	55749478	G	A	0.00157349	0.641526
rs2125429	4	83586589	T	A	-0.0175543	0.5
rs6536745	4	163656235	C	T	0.0321624	0.635517
rs1401015	4	167594067	C	A	0.00026838	0.751803
rs6813517	4	167601600	C	T	-0.0303037	0.247897
rs11132106	4	182022108	C	T	-0.0218525	0.471154
rs4308407	4	185605008	T	C	0.00804298	0.710637
rs4861707	4	186216938	G	A	0.00387112	0.324219
rs7656897	4	187589423	G	A	-0.0194792	0.330228
rs828549	5	3539816	T	C	0.0268084	0.737079
rs828548	5	3539864	A	G	3.62561e-16	0.737079
rs2963790	5	3848742	C	T	0.00583627	0.369892
rs7735513	5	6421142	T	C	0.0574483	0.561298
rs4702350	5	6421168	G	C	2.82905e-15	0.561298
rs7702037	5	6421496	T	C	7.29137e-17	0.561298
rs7721725	5	6421691	G	A	8.31217e-16	0.561298
rs7727433	5	6422875	C	A	1.02079e-16	0.561298
rs17289985	5	8727140	C	G	-0.0460668	0.367488
rs74668120	5	37709947	T	A	0.00850542	0.318209
rs10077981	5	37901390	G	A	-0.00781589	0.554688
rs397004	5	58621821	C	T	-0.0156063	0.666767
rs158978	5	58633680	T	A	-5.48996e-16	0.666466
rs6890619	5	81206162	C	T	0.0174255	0.326022
rs920387	5	125198421	C	T	0.00776334	0.531851
rs10463791	5	125232899	A	C	0.0174695	0.753005
rs2897902	5	125233258	C	T	1.30778e-15	0.753606
rs2408312	5	125233282	C	G	1.58519e-16	0.753606
rs2408313	5	125233302	C	A	2.17963e-16	0.753606
rs11748971	5	125275427	A	T	-0.00686678	0.466046
rs62392018	6	6796508	A	T	-0.00458637	0.301382
rs7758109	6	8856647	T	C	0.00734142	0.573017
rs765183	6	16789547	A	C	0.0196815	0.519231
rs1291464	6	81795786	T	G	0.00140157	0.259014
rs17578634	6	84412883	G	A	-8.19562e-05	0.381911
rs4546496	6	99217090	T	C	0.00953099	0.49399
rs6930522	6	101501062	G	A	-0.0109452	0.342248
rs12196642	6	134478691	A	G	0.0017094	0.271334
rs4895556	6	139327675	T	C	-0.000294545	0.329327
rs76524711	6	147634932	A	T	0.00792323	0.565805
rs9478621	6	155192925	A	G	-0.0289479	0.471154
rs56659040	7	17605482	G	A	-0.0423843	0.391827
rs9655149	7	17606057	T	A	-5.46179e-05	0.391526
rs10950668	7	17607566	C	T	-7.37623e-05	0.391226
rs11979538	7	17607715	T	C	-2.86556e-17	0.391226
rs2390750	7	23422543	A	C	0.0508535	0.608774
rs10225734	7	46279142	C	T	-0.0532499	0.409555
rs12164131	7	46280112	A	G	-2.93204e-15	0.409555
rs1903674	7	46280517	G	T	-1.23992e-15	0.409555
rs7778897	7	51013280	G	A	-0.0487468	0.439603
rs5884256	7	52459755	T	TGCCA	-0.0265409	0.386418
rs2086218	7	95737608	T	C	-0.00974272	0.531851
rs6960789	7	97691381	C	T	0.00989243	0.600361
rs7805904	7	105925949	G	A	0.0167753	0.572716
rs2030712	7	139610185	T	C	-0.0205416	0.427584
rs34372326	7	139784901	TAGA	T	0.0165985	0.499399
rs1074977	7	139792848	G	C	0.000438724	0.499399
rs6958644	7	139796416	G	A	3.38015e-16	0.4997
rs10278049	7	148669128	G	A	-0.000644174	0.48137
rs4716438	7	156649509	C	T	0.0319017	0.461238
rs10644735	7	156650025	GCT	G	3.84202e-15	0.461538
rs10236134	7	158447796	A	G	-0.0125448	0.467248
rs4876073	8	1504801	A	G	0.00155046	0.659255
rs12675135	8	2678159	T	C	0.0149632	0.710036
rs12541254	8	13121891	A	G	-0.00162429	0.363281
rs55885529	8	15993980	C	G	0.0313068	0.326923
rs333042	8	19190261	C	T	0.00157411	0.535757
rs7834370	8	20894901	T	C	-0.0064065	0.495793
rs2226323	8	35967775	T	G	-0.00108982	0.650841
rs13249339	8	58281754	A	G	-0.0424917	0.540264
rs10103428	8	63269445	T	C	-0.000183671	0.338942
rs5891896	8	63269728	C	CT	-3.14408e-17	0.338942
rs4074213	8	63269760	A	T	-3.14408e-17	0.338942
rs55657782	8	63270970	G	GC	-1.57204e-17	0.338942
rs4737634	8	63271005	A	G	-1.57204e-17	0.338942
rs11419782	8	63271122	TA	T	-1.57204e-17	0.338942
rs55900357	8	63272009	TGATCCTCCC	T	-1.57204e-17	0.338942
rs58163468	8	63272742	T	C	-0.00598225	0.353966
rs4506186	8	74942769	T	C	-0.0214158	0.386719
rs56190307	8	74946587	A	G	-2.55779e-15	0.386719
rs147362746	8	74947021	G	A	-3.02697e-16	0.386719
rs6996910	8	74948664	C	T	-6.05395e-17	0.386719
rs6981864	8	74949461	T	C	-3.02697e-17	0.386719
rs6987276	8	95897704	A	G	-0.00306617	0.721755
rs10093553	8	98389810	A	G	0.014819	0.55018
rs2446929	8	100064679	G	A	-0.0123844	0.646034
rs17183630	8	105019230	C	G	-0.00212187	0.282452
rs1402820	8	105020309	C	T	-7.61679e-16	0.283053
rs11997028	8	105443805	A	G	0.00346417	0.407452
rs2622634	8	105495982	C	G	-0.00365016	0.470553
rs2804281	9	591922	G	A	-0.0311164	0.510817
rs2172637	9	595127	G	A	-0.00180595	0.523738
rs2641995	9	596345	C	T	-0.0138326	0.501502
rs7854956	9	20768040	G	A	-0.0114555	0.522236
rs1537154	9	32200573	A	G	0.00201637	0.390024
rs35530725	9	69816864	GC	G	0.00141959	0.539062
rs11140065	9	83392344	C	T	0.00497175	0.555288
rs35660204	9	93718458	A	C	0.0101439	0.338942
rs10989815	9	102091165	T	C	-0.0126057	0.430288
rs10751489	9	131890178	C	G	0.0195014	0.613582
rs4748283	10	6671579	T	C	0.043231	0.397837
rs10906317	10	13165277	C	G	-0.0365261	0.297476
rs3006695	10	32181603	C	T	0.000255225	0.472957
rs10764092	10	36524370	A	G	0.0101036	0.537861
rs10762521	10	52009754	G	C	0.0208795	0.367788
rs1903989	10	52010479	A	C	2.74908e-15	0.367788
rs1961742	10	52010866	C	G	0.000262357	0.367788
rs11003831	10	53778715	A	G	-0.0181377	0.460337
rs12765010	10	66816191	C	G	0.00513288	0.429988
rs11599021	10	69894250	G	C	0.00634152	0.343149
rs9416096	10	75881483	C	T	0.00463654	0.689904
rs2342608	10	80063741	T	C	-0.0267087	0.453425
rs7089376	10	80064433	G	A	-0.000374528	0.453425
rs6584760	10	80070598	T	G	-6.94398e-16	0.453425
rs7080711	10	80076326	T	C	-2.89333e-17	0.453425
rs3842235	10	80078469	CAG	C	-2.89333e-17	0.453125
rs2052063	10	116280840	T	C	-0.0231266	0.557392
rs3935717	10	123991251	A	G	-0.013189	0.376202
rs4751461	10	127609623	C	T	-0.0207727	0.478365
rs10829940	10	131169050	C	G	0.00463196	0.530048
rs36170967	10	131853106	G	A	0.0131129	0.63131
rs4545459	10	133140598	C	G	0.0256467	0.572416
rs1486713	11	24729559	C	G	0.00616768	0.723257
rs2716464	11	24729996	G	A	1.64328e-15	0.723558
rs7107088	11	25144674	G	C	0.03115	0.228365
rs567834	11	79252191	A	C	-0.00361556	0.626502
rs564001	11	79252652	A	G	-6.60159e-16	0.626502
rs11231939	11	80096506	A	C	-0.0290438	0.477464
rs12361875	11	80096546	A	G	-1.80727e-15	0.477464
rs1580239	11	81718326	A	G	-0.0426456	0.377404
rs12806464	11	81719110	T	C	-0.000176476	0.377404
rs7117315	11	81733520	G	A	-0.000252869	0.377404
rs7111381	11	96295448	T	C	-0.0111761	0.639123
rs498186	11	102798914	C	A	-0.00254484	0.492488
rs2508937	11	132469228	G	A	-0.00319619	0.520132
rs35019658	12	3186607	C	CTT	0.0043711	0.267728
rs11183176	12	45705790	T	G	0.000653017	0.626502
rs2544038	12	47821450	C	T	0.0027995	0.444712
rs4759082	12	53340722	T	C	0.0095419	0.410757
rs11170814	12	54116865	T	C	0.0404336	0.411659
rs7962036	12	89102948	T	C	-0.0104107	0.660757
rs1995991	12	99527513	A	G	0.0024448	0.565805
rs7296087	12	116342360	C	T	-0.0171131	0.527043
rs6489145	12	127034321	G	A	0.0230591	0.58143
rs11147167	12	132478606	G	T	0.0122132	0.558594
rs4883585	12	132479205	A	G	1.34463e-05	0.558594
rs2765159	13	23995287	T	G	-0.00618105	0.58744
rs9565028	13	35130813	C	G	-0.0179289	0.373498
rs9565172	13	35318429	T	C	-0.00217018	0.205228
rs7323372	13	53283407	C	T	0.00858834	0.409856
rs9539070	13	61239093	T	C	-0.00854211	0.354267
rs9317169	13	61242519	C	G	-1.15361e-15	0.354267
rs2170765	13	61246864	T	C	-0.0186266	0.488281
rs71442651	13	64927149	C	T	-0.00388263	0.327224
rs9318203	13	73647521	T	G	0.00805573	0.446514
rs66720278	13	73648048	CTTTGGTTCA	C	0.00197485	0.436599
rs2325558	13	73764078	A	G	0.0339094	0.641226
rs9544249	13	76338723	T	C	-0.0102039	0.573317
rs11616403	13	99905434	A	G	-0.0143403	0.513522
rs9284222	13	105271958	A	G	-0.00763487	0.459435
rs7988327	13	105913903	C	G	-0.0293521	0.572716
rs4982343	14	20710239	G	C	-0.00396655	0.656851
rs10138245	14	47118902	T	A	-0.0353379	0.554988
rs2158529	14	70793164	T	G	-0.00498137	0.528846
rs10143031	14	70793374	T	C	-5.39509e-17	0.528846
rs141326241	14	85989076	AT	A	0.00658294	0.439002
rs7154539	14	88261395	C	T	-0.00671663	0.666767
rs12916923	15	24179123	G	C	-0.0180372	0.475661
rs12913203	15	24202053	G	C	-0.021831	0.324519
rs35652496	15	39777303	T	C	0.000463508	0.48137
rs1491624	15	39778700	A	G	6.97833e-17	0.48137
rs4774757	15	55257790	A	C	0.0141446	0.448017
rs1589703	15	60980538	C	T	-0.0106199	0.405349
rs17810074	15	65702395	T	C	-0.00207266	0.295072
rs57598492	15	80796357	A	G	-0.0159901	0.310998
rs939589	15	88882819	C	T	0.035383	0.377404
rs4932440	15	88884590	T	G	2.43936e-05	0.377103
rs7167580	15	98951979	T	C	-0.0144346	0.269832
rs4587996	16	7390206	C	G	0.00177304	0.589243
rs55991595	16	11358355	GA	G	-0.00338329	0.649639
rs8053673	16	17667817	C	T	-0.0123937	0.473558
rs4454981	16	27925598	A	G	0.00418087	0.41256
rs11642811	16	65506896	T	G	0.00619754	0.388522
rs35870761	16	65506903	T	TC	0.00360548	0.388221
rs4843431	16	86728413	C	T	-0.0233103	0.67518
rs62054232	17	14329134	G	A	0.00319815	0.411358
rs28944195	17	27762205	A	C	0.0243177	0.190204
rs12452913	17	71108203	A	G	-0.0293422	0.336839
rs2846661	18	473028	T	G	0.0241424	0.542668
rs71363227	18	473351	ACAGCTCAAATCTC	A	0.000472857	0.542668
rs11877117	18	482029	C	T	-0.000557614	0.243089
rs721565	18	5621018	G	C	-0.00966085	0.548678
rs725661	18	5640648	G	T	-0.00181129	0.392728
rs10853209	18	11559235	T	C	-0.0209956	0.479868
rs59308872	18	38622742	A	T	-0.00843334	0.43119
rs2156608	18	60513369	A	G	-0.0153969	0.51863
rs16992471	19	4640283	G	T	-0.00530526	0.462139
rs7247153	19	6451422	A	G	-0.00329424	0.445012
rs1864029	19	7952934	A	G	-0.017499	0.250601
rs12979580	19	8016659	G	T	0.00332912	0.358474
rs2927715	19	8258874	T	C	0.00398805	0.272236
rs2927714	19	8259463	T	C	7.25302e-16	0.272536
rs2015257	19	44605030	G	A	-0.011591	0.261118
rs7248853	19	48938527	A	G	-0.000163162	0.335637
rs4802605	19	49427464	C	T	0.0789682	0.658353
rs2327329	20	11019867	A	G	0.0170845	0.475962
rs2269622	20	43549916	C	G	0.0049748	0.421274
rs11484114	20	60135059	AC	A	-0.0114426	0.341046
rs2145556	20	60135365	A	G	-5.52781e-16	0.341647
rs11414926	20	60136688	CT	C	-2.68494e-16	0.341647
rs2208451	20	60136879	T	C	-1.42144e-16	0.341647
rs9305765	21	16422688	A	T	0.0209929	0.638822
rs2839502	21	42385856	A	G	0.00166118	0.254507
rs5996765	22	24818910	G	A	-0.0193183	0.684495

## Sheet: Supp Table S8
	Table S8: Replication of LASSO-PRS variants in previous research: Here information related to the genome-wide LASSO performed in this study (columns from HBCS.CHR to snpnet.Effect.size) for the LASSO-PRS variants are joined with information retrieved from the GWAS-Catalog database v1.0.2, and explanations for rest of the columns are provided in https://www.ebi.ac.uk/gwas/docs/fileheaders. Only va…
RSID	HBCS.CHR	HBCS.POS	snpnet.Effect.allele	snpnet.Non.effect.allele	snpnet.Effect.allele.freq	snpnet.Effect.size	REGION	CONTEXT	MAPPED_TRAIT	MAPPED_TRAIT_URI	OR or BETA	95% CI (TEXT)	P-VALUE	P-VALUE (TEXT)	RISK ALLELE FREQUENCY	STRONGEST SNP-RISK ALLELE	REPORTED GENE(S)	MAPPED_GENE	UPSTREAM_GENE_ID	DOWNSTREAM_GENE_ID	UPSTREAM_GENE_DISTANCE	DOWNSTREAM_GENE_DISTANCE	PUBMEDID	FIRST AUTHOR	DATE	JOURNAL	LINK	STUDY	INITIAL SAMPLE SIZE	REPLICATION SAMPLE SIZE	STUDY ACCESSION	GENOTYPING TECHNOLOGY	PLATFORM [SNPS PASSING QC]
rs4509550	1	19831748	C	T	0.351562	-0.00415608	1p36.13	intergenic_variant	urate measurement	http://www.ebi.ac.uk/efo/EFO_0004531	0.011	[0.0073-0.0147] unit increase	4E-9		0.6	rs4509550-T	NR	RNF186 - OTUD3	ENSG00000178828	ENSG00000169914	16465	50647	33356394	Gill D	2020-12-28	Hypertension	www.ncbi.nlm.nih.gov/pubmed/33356394	Urate, Blood Pressure, and Cardiovascular Disease: Evidence From Mendelian Randomization and Meta-Analysis of Clinical Trials.	454,183 European ancestry individuals	NA	GCST011119	Genome-wide genotyping array	NR [NR]
rs2098771	3	185845486	A	G	0.597356	0.0124157	3q27.2	intergenic_variant	BMI-adjusted hip circumference	http://www.ebi.ac.uk/efo/EFO_0008039	0.0224	[0.014-0.03] unit decrease	4E-8	(EA)	0.5953	rs2098771-A	IGF2BP2	IGF2BP2 - TRA2B	ENSG00000073792	ENSG00000136527	20444	69072	25673412	Shungin D	2015-02-12	Nature	www.ncbi.nlm.nih.gov/pubmed/25673412	New genetic loci link adipose and insulin biology to body fat distribution.	up to 56,910 European ancestry men, up to 86,570 European ancestry women	up to 36,570 European ancestry men, 30,172 European ancestry women, 915 Filipino ancestry men, 735 Filipino ancestry women, 2,351 African American/Afro-Caribbean ancestry men, 6,258 African American/Afro-Caribbean ancestry women, 2,285 South Asian ancestry men, 506 South Asian ancestry women, 195 Seychellois ancestry men, 266 Seychellois ancestry women	GCST004067	Genome-wide genotyping array	Affymetrix, Illumina, Perlegen [up to 2542447] (imputed)
rs6813517	4	167601600	C	T	0.247897	-0.0303037	4q32.3	intergenic_variant	word list delayed recall measurement, memory performance	http://www.ebi.ac.uk/efo/EFO_0006805, http://www.ebi.ac.uk/efo/EFO_0004874	0.3686	[0.24-0.5] unit increase	3E-8	(CERAD-dr)	0.21	rs6813517-T	SPOCK3, ANXA10	NA - PHBP14		ENSG00000248913	NA	46830	25648963	Debette S	2014-11-25	Biol Psychiatry	www.ncbi.nlm.nih.gov/pubmed/25648963	Genome-wide studies of verbal declarative memory in nondemented older people: the Cohorts for Heart and Aging Research in Genomic Epidemiology consortium.	Up to 27,337 European ancestry individuals, up to 472 Korkulan individuals, up to 1,267 Erasmus Rucphen Family individuals	Up to 10,617 European ancestry individuals, up to 3,811 African American individuals	GCST002701	Genome-wide genotyping array	Affymetrix, Illumina [NR] (imputed)
rs333042	8	19190261	C	T	0.535757	0.00157411	8p22	intron_variant	gout	http://www.ebi.ac.uk/efo/EFO_0004274	1.36	[1.20-1.53]	7E-7		0.072	rs333042-T	LOC100128993				NA	NA	32238385	Nakayama A	2020-04-01	Ann Rheum Dis	www.ncbi.nlm.nih.gov/pubmed/32238385	Subtype-specific gout susceptibility loci and enrichment of selection pressure on ABCG2 and ALDH2 identified by subtype genome-wide meta-analyses of clinically defined gout patients.	3,053 Japanese ancestry male cases, 4,554 Japanese ancestry male controls	NA	GCST010277	Genome-wide genotyping array	Illumina [7206774] (imputed)

## Sheet: Supp Table S9
Table S9: CADD scores and eQTL mapped genes for LASSO-PRS variants
RSID	chr_hg38	pos_hg38	snp_conseq	snp_conseq_gene	coding_snp	cadd_ref	cadd_alt	CADD	code_gtex	eqtl	eqtl_tissue	positional_mapping	ALT_FREQS
rs4509550	1	19831748	intergenic			T	A	4.342	1_19831748_			RNF186	0.497
rs7536179	1	30185237	intergenic			T	A	5.837	1_30185237_			MATN1,LAPTM5	0.381
rs11371593	1	30187395	intergenic			T	A	5.576	1_30187395_			MATN1
rs2480413	1	56966455	downstream			T	A	0.198	1_56966455_			C8B	0.3988
rs1984266	1	56967422	upstream	C8B		A	C	0.675	1_56967422_			C8B	0.3988
rs7529124	1	86286071	intergenic			T	A	2.439	1_86286071_	ODF2L,ODF2L,ODF2L,ODF2L,ODF2L,ODF2L,ODF2L,ODF2L,ODF2L,ODF2L,ODF2L,ODF2L,ODF2L,ODF2L,CLCA2,COL24A1,COL24A1,COL24A1,COL24A1,COL24A1,COL24A1,COL24A1,COL24A1,COL24A1	Adipose_Subcutaneous,Brain_Cerebellar_Hemisphere,Adipose_Visceral_Omentum,Esophagus_Gastroesophageal_Junction,Esophagus_Muscularis,Brain_Cerebellum,Brain_Nucleus_accumbens_basal_ganglia,Lung,Skin_Not_Sun_Exposed_Suprapubic,Heart_Atrial_Appendage,Skin_Sun_Exposed_Lower_leg,Testis,Nerve_Tibial,Thyroid,Skin_Sun_Exposed_Lower_leg,Adipose_Subcutaneous,Nerve_Tibial,Skin_Sun_Exposed_Lower_leg,Artery_Aor…	Not_done	0.4022
rs868675	1	119230973	intron,non_coding			T	A	1.346	1_119230973_	WARS2,WARS2,WARS2,WARS2,WARS2,WARS2,WARS2,WARS2,WARS2,WARS2,WARS2,WARS2,WARS2,WARS2,WARS2,WARS2,WARS2,WARS2,WARS2,WARS2,WARS2,WARS2,WARS2-AS1,WARS2-AS1,WARS2-AS1,WARS2-AS1,WARS2-AS1,WARS2-AS1,WARS2-AS1,WARS2-AS1,WARS2-AS1,WARS2-AS1,WARS2-AS1,WARS2-AS1,WARS2-AS1,WARS2-AS1,WARS2-AS1,WARS2-AS1,WARS2-AS1,WARS2-AS1,WARS2-AS1,WARS2-AS1,WARS2-AS1,WARS2-AS1,WARS2-AS1,WARS2-AS1,WARS2-AS1,WARS2-AS1,WARS2-A…	Adipose_Subcutaneous,Breast_Mammary_Tissue,Adipose_Visceral_Omentum,Pancreas,Adrenal_Gland,Artery_Tibial,Artery_Aorta,Cells_Cultured_fibroblasts,Skin_Not_Sun_Exposed_Suprapubic,Esophagus_Gastroesophageal_Junction,Skin_Sun_Exposed_Lower_leg,Colon_Transverse,Muscle_Skeletal,Thyroid,Cells_EBV-transformed_lymphocytes,Esophagus_Mucosa,Stomach,Nerve_Tibial,Heart_Left_Ventricle,Prostate,Lung,Spleen,Adip…	Not_done	0.4111
rs116716168	1	151629897	intron	SNX27		A	C	0.791	1_151629897_	SNX27,SNX27,SNX27,SNX27,SNX27,SNX27,SNX27,SNX27,SNX27,SNX27,SNX27,SNX27,SNX27,SNX27,SNX27,SNX27,SNX27,SNX27,SNX27,SNX27,SNX27,SNX27,SNX27,SNX27,SNX27,SNX27,SNX27,SNX27,SNX27,SNX27,SNX27,SNX27,SNX27,SNX27,MRPL9,MRPL9,OAZ3,OAZ3,CTSS,TDRKH,TDRKH,TDRKH,TDRKH,TDRKH,TDRKH,TDRKH,TDRKH,TDRKH,TDRKH,TDRKH,TDRKH,TDRKH,TDRKH,TDRKH,TDRKH	Adipose_Subcutaneous,Brain_Cortex,Adipose_Visceral_Omentum,Brain_Hippocampus,Adrenal_Gland,Artery_Aorta,Brain_Nucleus_accumbens_basal_ganglia,Artery_Tibial,Breast_Mammary_Tissue,Brain_Caudate_basal_ganglia,Brain_Cerebellar_Hemisphere,Testis,Brain_Cerebellum,Esophagus_Gastroesophageal_Junction,Brain_Hypothalamus,Brain_Frontal_Cortex_BA9,Esophagus_Muscularis,Heart_Atrial_Appendage,Cells_Cultured_fi…	Not_done	0.3355
rs61811236	1	164113445	intergenic			G	A	2.187	1_164113445_			PBX1	0.3083
rs10645027	1	178941009	intergenic			C	A	0.522	1_178941009_	RALGPS2,RALGPS2,CLEC20A	Nerve_Tibial,Thyroid,Nerve_Tibial	Not_done
rs66929536	1	201973601	upstream	SNORA70		C	A	0.512	1_201973601_	TIMM17A,TIMM17A,RNPEP,RNPEP,RNPEP,RNPEP,RNPEP,RNPEP,RNPEP,RNPEP,RNPEP,RNPEP,RNPEP,RNPEP,RNPEP,RNPEP,RNPEP,RNPEP,RNPEP,RNPEP,RNPEP,ELF3-AS1	Artery_Tibial,Esophagus_Muscularis,Adrenal_Gland,Artery_Aorta,Cells_Cultured_fibroblasts,Cells_EBV-transformed_lymphocytes,Artery_Tibial,Esophagus_Gastroesophageal_Junction,Esophagus_Mucosa,Colon_Sigmoid,Colon_Transverse,Lung,Nerve_Tibial,Whole_Blood,Esophagus_Muscularis,Small_Intestine_Terminal_Ileum,Spleen,Skin_Sun_Exposed_Lower_leg,Testis,Thyroid,Stomach,Whole_Blood	Not_done
rs10920287	1	201973882	upstream	SNORA70		G	A	4.807	1_201973882_	TIMM17A,TIMM17A,ELF3,RNPEP,RNPEP,RNPEP,RNPEP,RNPEP,RNPEP,RNPEP,RNPEP,RNPEP,RNPEP,RNPEP,RNPEP,RNPEP,RNPEP,RNPEP,RNPEP,RNPEP,RNPEP,ELF3-AS1	Artery_Tibial,Esophagus_Muscularis,Whole_Blood,Artery_Aorta,Artery_Tibial,Cells_EBV-transformed_lymphocytes,Colon_Sigmoid,Colon_Transverse,Adrenal_Gland,Esophagus_Mucosa,Small_Intestine_Terminal_Ileum,Esophagus_Muscularis,Cells_Cultured_fibroblasts,Skin_Sun_Exposed_Lower_leg,Testis,Spleen,Esophagus_Gastroesophageal_Junction,Stomach,Thyroid,Lung,Whole_Blood,Whole_Blood	Not_done	0.221
rs696987	1	208373384	intergenic			A	C	5.269	1_208373384_			PLXNA2	0.3972
rs696983	1	208374878	regulatory			T	A	12.81	1_208374878_			PLXNA2	0.3756
rs500202	1	243958039	intron,non_coding			T	A	5.393	1_243958039_			AKT3,ZBTB18	0.4283
rs12084505	1	246664677	intron	CNST		C	A	0.037	1_246664677_	TFB2M,SMYD3,KIF28P,KIF28P,LINC01341,LINC01341,LINC01341,LINC01341	Thyroid,Thyroid,Artery_Tibial,Nerve_Tibial,Brain_Cerebellum,Nerve_Tibial,Skin_Sun_Exposed_Lower_leg,Testis	Not_done	0.4671
rs10179510	2	4269883	regulatory			C	A	1.088	2_4269883_			DCDC2C	0.4736
rs10209899	2	9663572	intergenic			T	A	7.026	2_9663572_			LOC101926982	0.4581
rs10201004	2	19591262	intergenic			C	A	6.803	2_19591262_	MATN3	Nerve_Tibial	Not_done	0.3317
rs1123117	2	35683274	intergenic			A	C	0.07	2_35683274_			CRIM1	0.4585
rs6723113	2	35706416	intergenic			T	A	3.15	2_35706416_			CRIM1	0.3073
rs35865936	2	49342054	intergenic			C	A	16.69	2_49342054_			FSHR
rs17030656	2	65701007	intron,non_coding			T	A	5.292	2_65701007_	ACTR2	Esophagus_Mucosa	Not_done	0.3986
rs6543040	2	97726791	regulatory			C	A	0.018	2_97726791_	TMEM131,ACTR1B,ACTR1B,ACTR1B,ACTR1B,ACTR1B,ACTR1B,ACTR1B,ACTR1B,ACTR1B,ACTR1B,ACTR1B,ACTR1B,ACTR1B,ACTR1B,ACTR1B,ACTR1B,ACTR1B,ACTR1B,ACTR1B,ACTR1B,ACTR1B,ZAP70,ZAP70,ZAP70,ZAP70,ZAP70,ZAP70,ZAP70,ZAP70,ZAP70,ANKRD36,ANKRD36,ANKRD36,ANKRD36,ANKRD36,ANKRD36,ANKRD36,ANKRD36,ANKRD36,ANKRD36,ANKRD36,CNNM4,ANKRD36B,ANKRD36B,ANKRD36B,ANKRD36B,ANKRD36B,ANKRD36B,ANKRD36B,ANKRD36B,ANKRD36B,C2orf92	Whole_Blood,Colon_Sigmoid,Esophagus_Gastroesophageal_Junction,Lung,Artery_Tibial,Esophagus_Muscularis,Artery_Coronary,Adipose_Visceral_Omentum,Adipose_Subcutaneous,Artery_Aorta,Pancreas,Nerve_Tibial,Whole_Blood,Colon_Transverse,Ovary,Testis,Stomach,Brain_Cerebellum,Esophagus_Mucosa,Skin_Not_Sun_Exposed_Suprapubic,Thyroid,Spleen,Pancreas,Skin_Sun_Exposed_Lower_leg,Brain_Cerebellar_Hemisphere,Arter…	Not_done	0.3908
rs10167941	2	114656980	intron	DPP10		T	A	8.656	2_114656980_			DPP10	0.2582
rs10172749	2	114659570	regulatory			A	C	2.434	2_114659570_			DPP10	0.3542
rs60224681	2	121258756	intron	TFCP2L1		G	A	0.279	2_121258756_			TFCP2L1	0.1919
rs6709706	2	127086781	intron	BIN1		T	A	0.494	2_127086781_	BIN1,BIN1,BIN1,BIN1	Adipose_Visceral_Omentum,Brain_Cerebellar_Hemisphere,Brain_Cerebellum,Muscle_Skeletal	Not_done	0.4167
rs6706041	2	127086831	intron	BIN1		A	C	0.099	2_127086831_	BIN1,BIN1,BIN1,BIN1	Adipose_Visceral_Omentum,Brain_Cerebellar_Hemisphere,Brain_Cerebellum,Muscle_Skeletal	Not_done	0.4237
rs6709337	2	127087159	intron	BIN1		A	C	4.577	2_127087159_	BIN1,BIN1,BIN1,BIN1	Adipose_Visceral_Omentum,Brain_Cerebellar_Hemisphere,Brain_Cerebellum,Muscle_Skeletal	Not_done	0.4167
rs4662705	2	127088247	regulatory			G	A	2.992	2_127088247_	BIN1,BIN1,BIN1,BIN1	Adipose_Visceral_Omentum,Brain_Cerebellar_Hemisphere,Brain_Cerebellum,Muscle_Skeletal	Not_done	0.4171
rs6431007	2	128286691	regulatory			G	A	2.927	2_128286691_	HS6ST1,HS6ST1	Skin_Not_Sun_Exposed_Suprapubic,Skin_Sun_Exposed_Lower_leg	Not_done	0.3852
rs1349992	2	137987574	regulatory			G	A	7.145	2_137987574_	HNMT	Colon_Transverse	Not_done	0.3602
rs12694962	2	158449159	upstream	RN7SL393P		T	A	7.059	2_158449159_	PKP4,CCDC148,CCDC148-AS1	Whole_Blood,Testis,Testis	Not_done	0.4313
rs7573841	2	222112066	intergenic			G	A	0.586	2_222112066_			PAX3	0.2656
rs12613926	2	222112073	intergenic			C	A	0.53	2_222112073_	CCDC140	Muscle_Skeletal	Not_done	0.4561
rs11889623	2	222113831	intergenic			C	A	0.809	2_222113831_			PAX3	0.2588
rs12638328	3	1072282	intergenic			A	C	0.664	3_1072282_	CHL1	Thyroid	Not_done	0.3255
rs55939259	3	1120389	intron	CNTN6		T	A	2.679	3_1120389_			CNTN6	0.4443
rs1019274	3	3091610	intron	IL5RA		C	A	0.017	3_3091610_			IL5RA	0.4617
rs2200705	3	3636078	intergenic			T	A	0.33	3_3636078_			LRRN1	0.3065
rs12490952	3	21595857	intron	ZNF385D		C	A	1.057	3_21595857_			ZNF385D	0.4379
rs7644788	3	28670613	regulatory			C	A	1.074	3_28670613_			LOC100652807	0.2821
rs1701464	3	31094272	regulatory			A	C	2.487	3_31094272_			GADL1	0.3095
rs12496131	3	59588492	intergenic			T	A	7.122	3_59588492_			FHIT	0.3578
rs9857214	3	59592805	intergenic			A	C	5.856	3_59592805_			FHIT	0.3636
rs3732781	3	114236340	downstream			A	C	31	3_114236340_	ZNF80,ZNF80	Adipose_Visceral_Omentum,Whole_Blood	Not_done	0.1855
rs2061201	3	150914987	intron,non_coding			C	A	0.199	3_150914987_	PFN2	Nerve_Tibial	Not_done	0.4894
rs62295987	3	169670882	intergenic			C	A	3.205	3_169670882_	MECOM	Artery_Aorta	Not_done	0.4229
rs1344557	3	169672474	intergenic			G	A	3.601	3_169672474_			MECOM	0.4756
rs2098771	3	185845486	intergenic			G	A	3.137	3_185845486_			IGF2BP2	0.363
rs6804480	3	189711512	intron	TP63		G	A	0.221	3_189711512_	TP63	Nerve_Tibial	Not_done	0.4319
rs9942139	3	189725773	intron	TP63		A	C	1.79	3_189725773_	TP63	Nerve_Tibial	Not_done	0.4151
rs1522936	3	190084145	regulatory			C	A	1.756	3_190084145_	P3H2,P3H2,P3H2	Cells_Cultured_fibroblasts,Esophagus_Mucosa,Nerve_Tibial	Not_done	0.2796
rs2857852	4	3041741	regulatory			A	C	6.417	4_3041741_	NOP14,ADD1,MFSD10,HGFAC,GRK4,GRK4,GRK4,GRK4,GRK4,GRK4,GRK4,GRK4,GRK4,GRK4,GRK4,GRK4,GRK4,GRK4,GRK4,GRK4,GRK4,GRK4,GRK4,GRK4,GRK4,GRK4,GRK4,GRK4,GRK4,GRK4,GRK4,RGS12,RGS12,RGS12,DOK7,MSANTD1,MSANTD1,HTT,HTT,NOP14-AS1,NOP14-AS1	Thyroid,Heart_Left_Ventricle,Thyroid,Pituitary,Adipose_Subcutaneous,Adipose_Visceral_Omentum,Adrenal_Gland,Artery_Aorta,Artery_Tibial,Brain_Cerebellar_Hemisphere,Brain_Cerebellum,Colon_Transverse,Breast_Mammary_Tissue,Cells_Cultured_fibroblasts,Colon_Sigmoid,Spleen,Esophagus_Gastroesophageal_Junction,Esophagus_Mucosa,Esophagus_Muscularis,Nerve_Tibial,Lung,Testis,Ovary,Pituitary,Uterus,Thyroid,Ski…	Not_done	0.3211
rs13151132	4	10849090	intergenic			G	A	10.58	4_10849090_			CLNK	0.2891
rs13107214	4	10850151	intergenic			G	A	10.98	4_10850151_			CLNK
rs3884638	4	29996839	intergenic			C	A	0.27	4_29996839_			PCDH7	0.4776
rs9998717	4	40156844	regulatory			A	C	0.547	4_40156844_	N4BP2,N4BP2,PDS5A,RPL9	Artery_Tibial,Muscle_Skeletal,Esophagus_Muscularis,Testis	Not_done	0.4483
rs13142719	4	55749478	intergenic			A	C	7.33	4_55749478_	TMEM165	Nerve_Tibial	Not_done	0.3446
rs2125429	4	83586589	intron	AGPAT9		A	C	5.928	4_83586589_	GPAT3,GPAT3,GPAT3,HELQ,HELQ,MRPS18C,SLC25A14P1,SLC25A14P1	Cells_Cultured_fibroblasts,Skin_Not_Sun_Exposed_Suprapubic,Skin_Sun_Exposed_Lower_leg,Muscle_Skeletal,Testis,Skin_Sun_Exposed_Lower_leg,Brain_Cerebellar_Hemisphere,Skin_Not_Sun_Exposed_Suprapubic	Not_done	0.3582
rs6536745	4	163656235	intron	MARCH1		T	A	2.195	4_163656235_			MARCH1	0.359
rs1401015	4	167594067	intergenic			A	C	1.435	4_167594067_			SPOCK3	0.2304
rs6813517	4	167601600	intergenic			T	A	1.426	4_167601600_			SPOCK3	0.1677
rs11132106	4	182022108	intron,non_coding			T	A	2.689	4_182022108_			TENM3	0.4601
rs4308407	4	185605008	intron	SORBS2		C	A	0.355	4_185605008_			SORBS2	0.3181
rs4861707	4	186216938	regulatory			A	C	2.708	4_186216938_	FAM149A,FAM149A,CYP4V2,CYP4V2,CYP4V2,CYP4V2,CYP4V2,CYP4V2,CYP4V2,CYP4V2,CYP4V2,CYP4V2,CYP4V2,KLKB1,FLJ38576	Heart_Atrial_Appendage,Heart_Left_Ventricle,Adipose_Subcutaneous,Adipose_Visceral_Omentum,Artery_Aorta,Artery_Tibial,Cells_Cultured_fibroblasts,Colon_Sigmoid,Colon_Transverse,Esophagus_Muscularis,Heart_Left_Ventricle,Heart_Atrial_Appendage,Stomach,Heart_Atrial_Appendage,Heart_Atrial_Appendage	Not_done	0.4702
rs7656897	4	187589423	intron,non_coding			A	C	11.6	4_187589423_			ZFP42	0.3347
rs828549	5	3539816	upstream	LINC01019		C	A	2.803	5_3539816_			IRX1	0.3355
rs828548	5	3539864	upstream	LINC01019		G	A	3.564	5_3539864_			IRX1	0.3732
rs2963790	5	3848742	intergenic			T	A	0.411	5_3848742_			IRX1	0.3528
rs7735513	5	6421142	intergenic			C	A	0.312	5_6421142_	UBE2QL1,LINC02145,LINC02145	Skin_Sun_Exposed_Lower_leg,Brain_Cerebellum,Thyroid	Not_done	0.4295
rs4702350	5	6421168	intergenic			C	A	1.752	5_6421168_	UBE2QL1,LINC02145,LINC02145	Skin_Sun_Exposed_Lower_leg,Brain_Cerebellum,Thyroid	Not_done	0.4303
rs7702037	5	6421496	intergenic			C	A	0.838	5_6421496_	UBE2QL1,LINC02145,LINC02145	Skin_Sun_Exposed_Lower_leg,Brain_Cerebellum,Thyroid	Not_done	0.3934
rs7721725	5	6421691	intergenic			A	C	0.106	5_6421691_	UBE2QL1,LINC02145,LINC02145	Skin_Sun_Exposed_Lower_leg,Brain_Cerebellum,Thyroid	Not_done	0.3936
rs7727433	5	6422875	intergenic			A	C	1.557	5_6422875_	UBE2QL1,UBE2QL1,LINC02145,LINC02145	Skin_Not_Sun_Exposed_Suprapubic,Skin_Sun_Exposed_Lower_leg,Brain_Cerebellum,Thyroid	Not_done
rs17289985	5	8727140	intergenic			G	A	3.652	5_8727140_			SEMA5A	0.2957
rs74668120	5	37709947	intron	WDR70		A	C	11.6	5_37709947_	GDNF,GDNF-AS1	Cells_Cultured_fibroblasts,Cells_Cultured_fibroblasts	Not_done	0.1366
rs10077981	5	37901390	intron,non_coding			A	C	4.49	5_37901390_			GDNF,GDNF-AS1	0.3544
rs397004	5	58621821	intron	RAB3C		T	A	5.293	5_58621821_	RAB3C	Lung	Not_done	0.1847
rs158978	5	58633680	intron	RAB3C		A	C	3.188	5_58633680_	RAB3C	Lung	Not_done	0.1855
rs6890619	5	81206162	intron	RASGRF2		T	A	4.398	5_81206162_	ZCCHC9	Heart_Left_Ventricle	Not_done	0.4046
rs920387	5	125198421	upstream			T	A	18.57	5_125198421_			ZNF608	0.3586
rs10463791	5	125232899	regulatory			C	A	15.95	5_125232899_			ZNF608	0.4137
rs2897902	5	125233258	regulatory			T	A	13.37	5_125233258_			ZNF608	0.4317
rs2408312	5	125233282	regulatory			G	A	7.475	5_125233282_			ZNF608	0.4323
rs2408313	5	125233302	regulatory			A	C	5.556	5_125233302_			ZNF608	0.4319
rs11748971	5	125275427	regulatory			T	A	17.62	5_125275427_			GRAMD3	0.4914
rs62392018	6	6796508	upstream	BTF3P7		T	A	1.097	6_6796508_			LY86	0.2502
rs7758109	6	8856647	intergenic			C	A	7.887	6_8856647_			Not_done	0.4529
rs765183	6	16789547	intergenic			C	A	15.57	6_16789547_			LOC101928433	0.3794
rs1291464	6	81795786	intergenic			G	A	0.79	6_81795786_			FAM46A	0.2276
rs17578634	6	84412883	intergenic			A	C	2.82	6_84412883_			CEP162	0.3656
rs4546496	6	99217090	regulatory			C	A	1.536	6_99217090_			FAXC	0.4421
rs6930522	6	101501062	intron	GRIK2		A	C	1.795	6_101501062_			GRIK2	0.2997
rs12196642	6	134478691	intron,non_coding	LINC01010		G	A	0.002	6_134478691_	SGK1,LINC01010	Cells_Cultured_fibroblasts,Testis	Not_done	0.1793
rs4895556	6	139327675	intergenic			C	A	1.495	6_139327675_			TXLNB	0.3175
rs76524711	6	147634932	intron	SAMD5		T	A	2.343	6_147634932_	SAMD5,SAMD5,SAMD5,SAMD5	Adipose_Visceral_Omentum,Brain_Cerebellum,Testis,Thyroid	Not_done	0.4946
rs9478621	6	155192925	intron	TIAM2		G	A	6.065	6_155192925_			TIAM2	0.4409
rs56659040	7	17605482	intergenic			A	C	4.389	7_17605482_	LINC02889	Cells_Cultured_fibroblasts	Not_done	0.4301
rs9655149	7	17606057	intergenic			A	C	7.802	7_17606057_	LINC02889	Cells_Cultured_fibroblasts	Not_done	0.4145
rs10950668	7	17607566	regulatory			T	A	3.347	7_17607566_	LINC02889	Cells_Cultured_fibroblasts	Not_done	0.4281
rs11979538	7	17607715	regulatory			C	A	1.298	7_17607715_	LINC02889	Cells_Cultured_fibroblasts	Not_done	0.4014
rs2390750	7	23422543	intron	IGF2BP3		C	A	0.478	7_23422543_	KLHL7,IGF2BP3,GPNMB,GPNMB,GPNMB,NUP42,NUP42,NUP42,NUP42,NUP42,NUP42,TRA2A,STK31,KLHL7-DT,KLHL7-DT,KLHL7-DT,KLHL7-DT,KLHL7-DT,KLHL7-DT,KLHL7-DT,KLHL7-DT,KLHL7-DT,KLHL7-DT,KLHL7-DT,KLHL7-DT,KLHL7-DT,KLHL7-DT,KLHL7-DT,KLHL7-DT,KLHL7-DT,KLHL7-DT,KLHL7-DT,KLHL7-DT	Heart_Atrial_Appendage,Esophagus_Mucosa,Heart_Left_Ventricle,Ovary,Brain_Amygdala,Esophagus_Muscularis,Muscle_Skeletal,Artery_Aorta,Adipose_Subcutaneous,Cells_Cultured_fibroblasts,Brain_Cerebellar_Hemisphere,Adipose_Visceral_Omentum,Esophagus_Mucosa,Whole_Blood,Esophagus_Mucosa,Skin_Not_Sun_Exposed_Suprapubic,Heart_Left_Ventricle,Heart_Atrial_Appendage,Adipose_Subcutaneous,Adipose_Subcutaneous,Mu…	Not_done	0.2372
rs10225734	7	46279142	intron,non_coding			T	A	5.333	7_46279142_			IGFBP3	0.254
rs12164131	7	46280112	regulatory			G	A	4.536	7_46280112_			IGFBP3	0.2538
rs1903674	7	46280517	intron,non_coding			T	A	2.446	7_46280517_			IGFBP3	0.2542
rs7778897	7	51013280	downstream	COBL		A	C	3.804	7_51013280_	GRB10	Esophagus_Muscularis	Not_done	0.3427
rs5884256	7	52459755	intergenic			T	A	0.618	7_52459755_			POM121L12
rs2086218	7	95737608	intergenic			C	A	1.026	7_95737608_	PDK4,PDK4,DYNC1I1,DYNC1I1,DYNC1I1,DYNC1I1,DYNC1I1,DYNC1I1,DYNC1I1,DYNC1I1	Artery_Aorta,Cells_Cultured_fibroblasts,Adipose_Subcutaneous,Adipose_Visceral_Omentum,Lung,Brain_Cerebellar_Hemisphere,Nerve_Tibial,Heart_Atrial_Appendage,Muscle_Skeletal,Thyroid	Not_done	0.4754
rs6960789	7	97691381	intergenic			T	A	5.713	7_97691381_	TAC1,OR7E38P,OR7E7P	Brain_Cerebellum,Skin_Not_Sun_Exposed_Suprapubic,Cells_Cultured_fibroblasts	Not_done	0.4786
rs7805904	7	105925949	regulatory			A	C	1.95	7_105925949_			CDHR3	0.2708
rs2030712	7	139610185	intron	HIPK2		C	A	9.928	7_139610185_			CLEC2L	0.3786
rs34372326	7	139784901	regulatory			T	A	0.311	7_139784901_			TBXAS1
rs1074977	7	139792848	intron	TBXAS1		C	A	5.513	7_139792848_			TBXAS1	0.1961
rs6958644	7	139796416	intron	TBXAS1		A	C	3.341	7_139796416_			TBXAS1	0.3045
rs10278049	7	148669128	intergenic			A	C	1.828	7_148669128_			C7orf33,CUL1	0.4307
rs4716438	7	156649509	downstream			T	A	4.022	7_156649509_	RNF32,LINC01006,LINC01006,LINC01006,LINC01006,LINC01006,LINC01006,LINC01006,LINC01006,LINC01006,LINC01006,LINC01006,LINC01006,LINC01006,LINC01006,LINC01006,LINC01006,LINC01006,LINC01006,LINC01006,LINC01006,LINC01006,LINC01006,LINC01006,LINC01006,LINC01006,LINC01006,LINC01006,LINC01006,LINC01006,LINC01006,LINC01006,LINC01006,LINC01006,RNF32-AS1	Skin_Sun_Exposed_Lower_leg,Brain_Cerebellum,Brain_Caudate_basal_ganglia,Cells_EBV-transformed_lymphocytes,Brain_Hypothalamus,Adrenal_Gland,Brain_Cerebellar_Hemisphere,Heart_Left_Ventricle,Brain_Putamen_basal_ganglia,Brain_Anterior_cingulate_cortex_BA24,Cells_Cultured_fibroblasts,Lung,Minor_Salivary_Gland,Muscle_Skeletal,Brain_Frontal_Cortex_BA9,Colon_Transverse,Brain_Hippocampus,Esophagus_Mucosa,…	Not_done	0.3662
rs10236134	7	158447796	intron	PTPRN2		G	A	0.434	7_158447796_			PTPRN2	0.4048
rs4876073	8	1504801	intron	DLGAP2		G	A	0.014	8_1504801_			DLGAP2	0.4824
rs12675135	8	2678159	intron,non_coding			T	A	2.76	8_2678159_			CSMD1	0.2035
rs12541254	8	13121891	intron	DLC1		G	A	1.938	8_13121891_			DLC1	0.3377
rs55885529	8	15993980	intron,non_coding			G	A	0.384	8_15993980_			MSR1	0.2802
rs333042	8	19190261	intron,non_coding			T	A	1.852	8_19190261_			SH2D4A	0.382
rs7834370	8	20894901	intergenic			C	A	1.718	8_20894901_			GFRA2	0.4607
rs2226323	8	35967775	intron,non_coding			G	A	0.009	8_35967775_			UNC5D	0.3688
rs13249339	8	58281754	intergenic			G	A	1.849	8_58281754_			FAM110B,UBXN2B	0.3718
rs10103428	8	63269445	intergenic			C	A	1.082	8_63269445_	TTPA,GGH,GGH,GGH,GGH,GGH,GGH,GGH,GGH,YTHDF3-DT,YTHDF3-DT,YTHDF3-DT	Pancreas,Artery_Aorta,Colon_Transverse,Esophagus_Muscularis,Muscle_Skeletal,Esophagus_Gastroesophageal_Junction,Skin_Sun_Exposed_Lower_leg,Testis,Thyroid,Adipose_Subcutaneous,Nerve_Tibial,Esophagus_Gastroesophageal_Junction	Not_done	0.4311
rs5891896	8	63269728	intergenic			C	A	1.72	8_63269728_	TTPA,GGH,GGH,GGH,GGH,GGH,GGH,GGH,GGH,YTHDF3-DT,YTHDF3-DT,YTHDF3-DT	Pancreas,Artery_Aorta,Colon_Transverse,Esophagus_Muscularis,Muscle_Skeletal,Esophagus_Gastroesophageal_Junction,Skin_Sun_Exposed_Lower_leg,Testis,Thyroid,Adipose_Subcutaneous,Nerve_Tibial,Esophagus_Gastroesophageal_Junction	Not_done
rs4074213	8	63269760	intergenic			T	A	7.733	8_63269760_	TTPA,GGH,GGH,GGH,GGH,GGH,GGH,GGH,GGH,YTHDF3-DT,YTHDF3-DT,YTHDF3-DT	Pancreas,Artery_Aorta,Colon_Transverse,Esophagus_Muscularis,Muscle_Skeletal,Esophagus_Gastroesophageal_Junction,Skin_Sun_Exposed_Lower_leg,Testis,Thyroid,Adipose_Subcutaneous,Nerve_Tibial,Esophagus_Gastroesophageal_Junction	Not_done	0.4311
rs55657782	8	63270970	regulatory			G	A	1.557	8_63270970_	TTPA,GGH,GGH,GGH,GGH,GGH,GGH,YTHDF3-DT,YTHDF3-DT	Pancreas,Colon_Transverse,Esophagus_Gastroesophageal_Junction,Skin_Sun_Exposed_Lower_leg,Esophagus_Muscularis,Thyroid,Testis,Esophagus_Gastroesophageal_Junction,Nerve_Tibial	Not_done
rs4737634	8	63271005	regulatory			G	A	1.687	8_63271005_	TTPA,GGH,GGH,GGH,GGH,YTHDF3-DT,YTHDF3-DT	Pancreas,Colon_Transverse,Esophagus_Gastroesophageal_Junction,Skin_Sun_Exposed_Lower_leg,Testis,Esophagus_Muscularis,Esophagus_Gastroesophageal_Junction	Not_done	0.4581
rs58163468	8	63272742	intergenic			C	A	2.713	8_63272742_	TTPA,GGH,GGH,GGH,GGH,GGH,GGH,YTHDF3-DT,YTHDF3-DT,YTHDF3-DT	Pancreas,Colon_Transverse,Esophagus_Muscularis,Muscle_Skeletal,Esophagus_Gastroesophageal_Junction,Skin_Sun_Exposed_Lower_leg,Testis,Adipose_Visceral_Omentum,Nerve_Tibial,Esophagus_Gastroesophageal_Junction	Not_done	0.4487
rs4506186	8	74942769	intergenic			C	A	0.391	8_74942769_	CRISPLD1,CRISPLD1,CRISPLD1,CRISPLD1,CRISPLD1,CRISPLD1,CRISPLD1,CRISPLD1,CRISPLD1,CRISPLD1,CRISPLD1,CRISPLD1,LY96	Adipose_Subcutaneous,Adipose_Visceral_Omentum,Adrenal_Gland,Brain_Cortex,Cells_Cultured_fibroblasts,Colon_Sigmoid,Spleen,Esophagus_Muscularis,Nerve_Tibial,Skin_Not_Sun_Exposed_Suprapubic,Stomach,Testis,Esophagus_Muscularis	Not_done	0.4523
rs56190307	8	74946587	intergenic			G	A	0.236	8_74946587_	CRISPLD1,CRISPLD1,CRISPLD1,CRISPLD1,CRISPLD1,CRISPLD1,CRISPLD1,CRISPLD1,CRISPLD1,CRISPLD1,CRISPLD1,CRISPLD1,LY96	Adipose_Subcutaneous,Adipose_Visceral_Omentum,Adrenal_Gland,Brain_Cortex,Cells_Cultured_fibroblasts,Colon_Sigmoid,Spleen,Esophagus_Muscularis,Nerve_Tibial,Skin_Not_Sun_Exposed_Suprapubic,Stomach,Testis,Esophagus_Muscularis	Not_done	0.4501
rs147362746	8	74947021	intergenic			A	C	0.464	8_74947021_	CRISPLD1,CRISPLD1,CRISPLD1,CRISPLD1,CRISPLD1,CRISPLD1,CRISPLD1,CRISPLD1,CRISPLD1,CRISPLD1,CRISPLD1,CRISPLD1,LY96	Adipose_Subcutaneous,Adipose_Visceral_Omentum,Adrenal_Gland,Brain_Cortex,Cells_Cultured_fibroblasts,Colon_Sigmoid,Spleen,Esophagus_Muscularis,Nerve_Tibial,Skin_Not_Sun_Exposed_Suprapubic,Stomach,Testis,Esophagus_Muscularis	Not_done	0.4535
rs6996910	8	74948664	intergenic			T	A	0.929	8_74948664_	CRISPLD1,CRISPLD1,CRISPLD1,CRISPLD1,CRISPLD1,CRISPLD1,CRISPLD1,CRISPLD1,CRISPLD1,CRISPLD1,CRISPLD1,CRISPLD1,LY96	Adipose_Subcutaneous,Adipose_Visceral_Omentum,Adrenal_Gland,Brain_Cortex,Cells_Cultured_fibroblasts,Colon_Sigmoid,Spleen,Esophagus_Muscularis,Nerve_Tibial,Skin_Not_Sun_Exposed_Suprapubic,Stomach,Testis,Esophagus_Muscularis	Not_done	0.4529
rs6981864	8	74949461	intergenic			C	A	1.201	8_74949461_	CRISPLD1,CRISPLD1,CRISPLD1,CRISPLD1,CRISPLD1,CRISPLD1,CRISPLD1,CRISPLD1,CRISPLD1,CRISPLD1,CRISPLD1,CRISPLD1,LY96	Adipose_Subcutaneous,Adipose_Visceral_Omentum,Adrenal_Gland,Brain_Cortex,Cells_Cultured_fibroblasts,Colon_Sigmoid,Spleen,Esophagus_Muscularis,Nerve_Tibial,Skin_Not_Sun_Exposed_Suprapubic,Stomach,Testis,Esophagus_Muscularis	Not_done	0.4533
rs6987276	8	95897704	intergenic			G	A	1.37	8_95897704_			GDF6	0.3746
rs10093553	8	98389810	upstream			G	A	3.731	8_98389810_	STK3	Lung	Not_done	0.4774
rs2446929	8	100064679	intron	RGS22		A	C	3.08	8_100064679_	SPAG1,SPAG1,SPAG1,SPAG1,SPAG1,RGS22,RGS22,RGS22,RGS22,RGS22	Muscle_Skeletal,Nerve_Tibial,Adipose_Visceral_Omentum,Thyroid,Whole_Blood,Adipose_Subcutaneous,Adipose_Visceral_Omentum,Ovary,Artery_Tibial,Skin_Sun_Exposed_Lower_leg	Not_done	0.4938
rs17183630	8	105019230	regulatory			G	A	4.773	8_105019230_			ZFPM2	0.1961
rs1402820	8	105020309	regulatory			T	A	4.187	8_105020309_			ZFPM2	0.2336
rs11997028	8	105443805	intron	ZFPM2		G	A	2.817	8_105443805_	ZFPM2-AS1	Testis	Not_done	0.4411
rs2622634	8	105495982	intron	ZFPM2		G	A	1.003	8_105495982_			ZFPM2	0.4143
rs2804281	9	591922	regulatory			A	C	3.191	9_591922_			KANK1	0.3347
rs2172637	9	595127	intron	KANK1		A	C	0.26	9_595127_	KANK1,KANK1	Heart_Atrial_Appendage,Spleen	Not_done	0.3365
rs2641995	9	596345	intron	KANK1		T	A	9.946	9_596345_	KANK1,KANK1	Heart_Atrial_Appendage,Spleen	Not_done	0.3339
rs7854956	9	20768040	intron	FOCAD		A	C	0.652	9_20768040_	FOCAD,HACD4	Cells_Cultured_fibroblasts,Skin_Sun_Exposed_Lower_leg	Not_done	0.4609
rs1537154	9	32200573	intergenic			G	A	0.54	9_32200573_			ACO1	0.3417
rs35530725	9	69816864	regulatory			G	A	0.007	9_69816864_			C9orf135
rs11140065	9	83392344	intron	FRMD3		T	A	4.882	9_83392344_	FRMD3,FRMD3,FRMD3	Artery_Tibial,Nerve_Tibial,Thyroid	Not_done	0.3524
rs35660204	9	93718458	intergenic			C	A	3.158	9_93718458_			PHF2,LOC101929519	0.231
rs10989815	9	102091165	intergenic			C	A	2.372	9_102091165_			GRIN3A	0.2218
rs10751489	9	131890178	regulatory			G	A	10.75	9_131890178_			MED27	0.4167
rs4748283	10	6671579	intergenic			C	A	2.003	10_6671579_			PRKCQ	0.4099
rs10906317	10	13165277	intron	MCM10		G	A	1.605	10_13165277_			MCM10	0.2766
rs3006695	10	32181603	intergenic			T	A	1.087	10_32181603_			EPC1	0.4455
rs10764092	10	36524370	regulatory			G	A	4.687	10_36524370_	NAMPTP1	Testis	Not_done	0.4762
rs10762521	10	52009754	intron	PRKG1		C	A	2.529	10_52009754_			PRKG1	0.4541
rs1903989	10	52010479	intron	PRKG1		C	A	0.615	10_52010479_			PRKG1	0.4533
rs1961742	10	52010866	intron	PRKG1		G	A	12.43	10_52010866_			PRKG1	0.4531
rs11003831	10	53778715	intergenic			G	A	0.877	10_53778715_			PCDH15	0.4313
rs12765010	10	66816191	intron	CTNNA3		G	A	3.999	10_66816191_			CTNNA3	0.1575
rs11599021	10	69894250	intron	COL13A1		C	A	5.854	10_69894250_			COL13A1	0.2538
rs9416096	10	75881483	intron	C10orf11		T	A	1.922	10_75881483_			C10orf11	0.3245
rs2342608	10	80063741	intron,non_coding	TMEM254-AS1		C	A	4.951	10_80063741_	SFTPD,SFTPD,SFTPD,SFTPD,SFTPD,SFTPD,SFTPD,SFTPD,SFTPD,SFTPD,SFTPD,SFTPD,SFTPD,SFTPD,SFTPD,SFTPD,SFTPD,TMEM254-AS1,TMEM254-AS1,TMEM254-AS1,TMEM254-AS1,TMEM254-AS1,TMEM254-AS1,TMEM254-AS1,TMEM254-AS1,TMEM254-AS1,TMEM254-AS1,TMEM254-AS1,TMEM254-AS1,TMEM254-AS1,TMEM254-AS1,TMEM254-AS1,TMEM254-AS1,TMEM254-AS1,TMEM254-AS1,TMEM254-AS1,TMEM254-AS1,TMEM254-AS1,TMEM254-AS1,TMEM254-AS1,TMEM254-AS1,TMEM254-A…	Artery_Tibial,Adipose_Visceral_Omentum,Adipose_Subcutaneous,Skin_Not_Sun_Exposed_Suprapubic,Artery_Aorta,Brain_Cortex,Colon_Transverse,Heart_Atrial_Appendage,Muscle_Skeletal,Esophagus_Muscularis,Artery_Coronary,Esophagus_Mucosa,Colon_Sigmoid,Brain_Anterior_cingulate_cortex_BA24,Esophagus_Gastroesophageal_Junction,Nerve_Tibial,Heart_Left_Ventricle,Brain_Hypothalamus,Artery_Coronary,Adipose_Subcuta…	Not_done	0.4307
rs7089376	10	80064433	regulatory			A	C	2.568	10_80064433_	SFTPD,SFTPD,SFTPD,SFTPD,SFTPD,SFTPD,SFTPD,SFTPD,SFTPD,SFTPD,SFTPD,SFTPD,SFTPD,SFTPD,SFTPD,SFTPD,SFTPD,TMEM254-AS1,TMEM254-AS1,TMEM254-AS1,TMEM254-AS1,TMEM254-AS1,TMEM254-AS1,TMEM254-AS1,TMEM254-AS1,TMEM254-AS1,TMEM254-AS1,TMEM254-AS1,TMEM254-AS1,TMEM254-AS1,TMEM254-AS1,TMEM254-AS1,TMEM254-AS1,TMEM254-AS1,TMEM254-AS1,TMEM254-AS1,TMEM254-AS1,TMEM254-AS1,TMEM254-AS1,TMEM254-AS1,TMEM254-AS1,TMEM254-A…	Artery_Tibial,Adipose_Visceral_Omentum,Adipose_Subcutaneous,Skin_Not_Sun_Exposed_Suprapubic,Artery_Aorta,Brain_Cortex,Colon_Transverse,Heart_Atrial_Appendage,Muscle_Skeletal,Esophagus_Muscularis,Artery_Coronary,Esophagus_Mucosa,Colon_Sigmoid,Brain_Anterior_cingulate_cortex_BA24,Esophagus_Gastroesophageal_Junction,Nerve_Tibial,Heart_Left_Ventricle,Brain_Hypothalamus,Artery_Coronary,Adipose_Subcuta…	Not_done	0.4299
rs6584760	10	80070598	intron,non_coding	TMEM254-AS1		G	A	7.355	10_80070598_	SFTPD,SFTPD,SFTPD,SFTPD,SFTPD,SFTPD,SFTPD,SFTPD,SFTPD,SFTPD,SFTPD,SFTPD,SFTPD,SFTPD,SFTPD,SFTPD,SFTPD,TMEM254-AS1,TMEM254-AS1,TMEM254-AS1,TMEM254-AS1,TMEM254-AS1,TMEM254-AS1,TMEM254-AS1,TMEM254-AS1,TMEM254-AS1,TMEM254-AS1,TMEM254-AS1,TMEM254-AS1,TMEM254-AS1,TMEM254-AS1,TMEM254-AS1,TMEM254-AS1,TMEM254-AS1,TMEM254-AS1,TMEM254-AS1,TMEM254-AS1,TMEM254-AS1,TMEM254-AS1,TMEM254-AS1,TMEM254-AS1,TMEM254-A…	Artery_Tibial,Adipose_Visceral_Omentum,Adipose_Subcutaneous,Skin_Not_Sun_Exposed_Suprapubic,Artery_Aorta,Brain_Cortex,Colon_Transverse,Heart_Atrial_Appendage,Muscle_Skeletal,Esophagus_Muscularis,Artery_Coronary,Esophagus_Mucosa,Colon_Sigmoid,Brain_Anterior_cingulate_cortex_BA24,Esophagus_Gastroesophageal_Junction,Nerve_Tibial,Heart_Left_Ventricle,Brain_Hypothalamus,Artery_Coronary,Adipose_Subcuta…	Not_done	0.4299
rs7080711	10	80076326	intron,non_coding	TMEM254-AS1		C	A	1.533	10_80076326_	SFTPD,SFTPD,SFTPD,SFTPD,SFTPD,SFTPD,SFTPD,SFTPD,SFTPD,SFTPD,SFTPD,SFTPD,SFTPD,SFTPD,SFTPD,SFTPD,SFTPD,TMEM254-AS1,TMEM254-AS1,TMEM254-AS1,TMEM254-AS1,TMEM254-AS1,TMEM254-AS1,TMEM254-AS1,TMEM254-AS1,TMEM254-AS1,TMEM254-AS1,TMEM254-AS1,TMEM254-AS1,TMEM254-AS1,TMEM254-AS1,TMEM254-AS1,TMEM254-AS1,TMEM254-AS1,TMEM254-AS1,TMEM254-AS1,TMEM254-AS1,TMEM254-AS1,TMEM254-AS1,TMEM254-AS1,TMEM254-AS1,TMEM254-A…	Artery_Tibial,Adipose_Visceral_Omentum,Adipose_Subcutaneous,Skin_Not_Sun_Exposed_Suprapubic,Artery_Aorta,Brain_Cortex,Colon_Transverse,Heart_Atrial_Appendage,Muscle_Skeletal,Esophagus_Muscularis,Artery_Coronary,Esophagus_Mucosa,Colon_Sigmoid,Brain_Anterior_cingulate_cortex_BA24,Esophagus_Gastroesophageal_Junction,Nerve_Tibial,Heart_Left_Ventricle,Brain_Hypothalamus,Artery_Coronary,Adipose_Subcuta…	Not_done	0.4301
rs3842235	10	80078469	regulatory			C	A	9.478	10_80078469_	SFTPD,SFTPD,SFTPD,SFTPD,SFTPD,SFTPD,SFTPD,SFTPD,SFTPD,SFTPD,SFTPD,SFTPD,SFTPD,SFTPD,SFTPD,SFTPD,SFTPD,TMEM254-AS1,TMEM254-AS1,TMEM254-AS1,TMEM254-AS1,TMEM254-AS1,TMEM254-AS1,TMEM254-AS1,TMEM254-AS1,TMEM254-AS1,TMEM254-AS1,TMEM254-AS1,TMEM254-AS1,TMEM254-AS1,TMEM254-AS1,TMEM254-AS1,TMEM254-AS1,TMEM254-AS1,TMEM254-AS1,TMEM254-AS1,TMEM254-AS1,TMEM254-AS1,TMEM254-AS1,TMEM254-AS1,TMEM254-AS1,TMEM254-A…	Artery_Tibial,Adipose_Visceral_Omentum,Adipose_Subcutaneous,Skin_Not_Sun_Exposed_Suprapubic,Artery_Aorta,Brain_Cortex,Colon_Transverse,Esophagus_Mucosa,Esophagus_Muscularis,Colon_Sigmoid,Artery_Coronary,Heart_Atrial_Appendage,Heart_Left_Ventricle,Esophagus_Gastroesophageal_Junction,Brain_Anterior_cingulate_cortex_BA24,Nerve_Tibial,Muscle_Skeletal,Adrenal_Gland,Brain_Cerebellar_Hemisphere,Artery_C…	Not_done
rs2052063	10	116280840	intergenic			C	A	0.226	10_116280840_			GFRA1	0.4864
rs3935717	10	123991251	upstream	YBX2P1		G	A	9.208	10_123991251_			CHST15	0.3466
rs4751461	10	127609623	intergenic			T	A	0.203	10_127609623_			NPS	0.2911
rs10829940	10	131169050	intron	TCERG1L		G	A	0.026	10_131169050_	TCERG1L,TCERG1L-AS1	Thyroid,Thyroid	Not_done	0.4848
rs4545459	10	133140598	regulatory			G	A	0.333	10_133140598_	KNDC1,KNDC1,KNDC1,KNDC1,KNDC1,KNDC1,KNDC1,KNDC1,KNDC1,KNDC1,KNDC1,KNDC1,KNDC1,KNDC1,KNDC1,KNDC1,KNDC1	Artery_Aorta,Artery_Tibial,Breast_Mammary_Tissue,Cells_Cultured_fibroblasts,Colon_Sigmoid,Colon_Transverse,Esophagus_Gastroesophageal_Junction,Esophagus_Mucosa,Esophagus_Muscularis,Lung,Nerve_Tibial,Skin_Not_Sun_Exposed_Suprapubic,Skin_Sun_Exposed_Lower_leg,Stomach,Testis,Thyroid,Whole_Blood	Not_done	0.3781
rs1486713	11	24729559	intron	LUZP2		G	A	2.974	11_24729559_			LUZP2	0.3446
rs2716464	11	24729996	intron	LUZP2		A	C	0.229	11_24729996_			LUZP2	0.3438
rs567834	11	79252191	intron	TENM4		C	A	1.914	11_79252191_			TENM4	0.3075
rs564001	11	79252652	intron	TENM4		G	A	1.919	11_79252652_			TENM4	0.3151
rs11231939	11	80096506	regulatory			C	A	1.738	11_80096506_			FAM181B	0.4659
rs12361875	11	80096546	regulatory			G	A	0.162	11_80096546_			FAM181B	0.4659
rs1580239	11	81718326	intergenic			G	A	2.103	11_81718326_			FAM181B	0.2214
rs12806464	11	81719110	intergenic			C	A	5.239	11_81719110_			FAM181B	0.2051
rs7117315	11	81733520	intergenic			A	C	3.142	11_81733520_			FAM181B	0.2334
rs7111381	11	96295448	intron	MAML2		C	A	0.772	11_96295448_	CCDC82,CCDC82,CCDC82,CCDC82,CCDC82,CCDC82,CCDC82,CCDC82,CCDC82,CCDC82,CCDC82,CCDC82,CCDC82	Adipose_Subcutaneous,Artery_Tibial,Cells_Cultured_fibroblasts,Esophagus_Mucosa,Esophagus_Muscularis,Heart_Left_Ventricle,Lung,Nerve_Tibial,Skin_Not_Sun_Exposed_Suprapubic,Skin_Sun_Exposed_Lower_leg,Testis,Thyroid,Whole_Blood	Not_done	0.2911
rs498186	11	102798914	intron,non_coding	WTAPP1		A	C	4.206	11_102798914_	MMP1,MMP1,MMP1,MMP1,MMP1,MMP1,MMP1,MMP1,MMP1	Adipose_Subcutaneous,Adipose_Visceral_Omentum,Cells_Cultured_fibroblasts,Esophagus_Muscularis,Heart_Atrial_Appendage,Heart_Left_Ventricle,Lung,Nerve_Tibial,Thyroid	Not_done	0.4117
rs2508937	11	132469228	intron	OPCML		A	C	2.361	11_132469228_			OPCML	0.4854
rs11183176	12	45705790	regulatory			G	A	4.121	12_45705790_	SCAF11,SCAF11,SCAF11,ARID2,ARID2,ARID2	Artery_Tibial,Cells_Cultured_fibroblasts,Lung,Muscle_Skeletal,Nerve_Tibial,Thyroid	Not_done	0.4625
rs2544038	12	47821450	regulatory			T	A	8.695	12_47821450_	HDAC7,HDAC7,HDAC7,RAPGEF3,RAPGEF3,RAPGEF3,RAPGEF3,RAPGEF3	Artery_Tibial,Brain_Cerebellar_Hemisphere,Esophagus_Mucosa,Adipose_Visceral_Omentum,Muscle_Skeletal,Skin_Not_Sun_Exposed_Suprapubic,Skin_Sun_Exposed_Lower_leg,Thyroid	Not_done	0.3968
rs4759082	12	53340722	upstream	SP7		C	A	15.06	12_53340722_	PFDN5,ATP5MC2,ATP5MC2,ATP5MC2,ATP5MC2,ATP5MC2,ESPL1,SP7,SP1,SP1,SP1,SP1,PRR13,PRR13,PRR13,PRR13,PRR13,PRR13,PRR13,PRR13	Cells_Cultured_fibroblasts,Artery_Aorta,Nerve_Tibial,Esophagus_Muscularis,Testis,Lung,Esophagus_Mucosa,Testis,Esophagus_Mucosa,Heart_Atrial_Appendage,Nerve_Tibial,Esophagus_Muscularis,Artery_Aorta,Skin_Sun_Exposed_Lower_leg,Artery_Tibial,Heart_Left_Ventricle,Esophagus_Gastroesophageal_Junction,Esophagus_Muscularis,Skin_Not_Sun_Exposed_Suprapubic,Thyroid	Not_done	0.4567
rs11170814	12	54116865	intron,non_coding			C	A	0.116	12_54116865_	FLJ12825,FLJ12825,FLJ12825,FLJ12825,FLJ12825,FLJ12825,FLJ12825,FLJ12825,FLJ12825,FLJ12825,FLJ12825,FLJ12825,FLJ12825,FAM242C,LINC02381	Adipose_Subcutaneous,Artery_Tibial,Breast_Mammary_Tissue,Cells_Cultured_fibroblasts,Adipose_Visceral_Omentum,Lung,Muscle_Skeletal,Esophagus_Muscularis,Skin_Not_Sun_Exposed_Suprapubic,Skin_Sun_Exposed_Lower_leg,Nerve_Tibial,Small_Intestine_Terminal_Ileum,Thyroid,Skin_Sun_Exposed_Lower_leg,Artery_Tibial	Not_done	0.4795
rs7962036	12	89102948	intron,non_coding			C	A	2.178	12_89102948_			DUSP6	0.395
rs1995991	12	99527513	intron	ANKS1B		G	A	3.145	12_99527513_			ANKS1B	0.2644
rs7296087	12	116342360	intergenic			T	A	0.559	12_116342360_			MED13L	0.3039
rs6489145	12	127034321	intron,non_coding			A	C	6.336	12_127034321_			TMEM132C	0.4858
rs11147167	12	132478606	upstream	MUC8		T	A	5.819	12_132478606_	FBRSL1,POLE,POLE,POLE,POLE,P2RX2	Pancreas,Brain_Cerebellar_Hemisphere,Brain_Cerebellum,Brain_Cortex,Muscle_Skeletal,Brain_Cortex	Not_done	0.4427
rs4883585	12	132479205	regulatory			G	A	3.147	12_132479205_	FBRSL1,POLE,POLE,POLE,POLE,P2RX2	Pancreas,Brain_Cerebellar_Hemisphere,Brain_Cerebellum,Brain_Cortex,Muscle_Skeletal,Brain_Cortex	Not_done	0.4417
rs2765159	13	23995287	intron	SPATA13		G	A	0.912	13_23995287_	SPATA13	Lung	Not_done	0.4521
rs9565028	13	35130813	intron	NBEA		G	A	0.639	13_35130813_			NBEA	0.2933
rs9565172	13	35318429	intron	NBEA		C	A	1.183	13_35318429_	NBEA	Adrenal_Gland	Not_done	0.142
rs7323372	13	53283407	intergenic			T	A	8.788	13_53283407_	OLFM4,PCDH8	Artery_Aorta,Nerve_Tibial	Not_done	0.2985
rs9539070	13	61239093	intergenic			C	A	12.72	13_61239093_	PCDH20	Colon_Sigmoid	Not_done	0.3433
rs9317169	13	61242519	intergenic			G	A	2.273	13_61242519_	PCDH20	Colon_Sigmoid	Not_done	0.3894
rs2170765	13	61246864	regulatory			C	A	3.233	13_61246864_	PCDH20,PCDH20	Colon_Sigmoid,Colon_Transverse	Not_done	0.4954
rs71442651	13	64927149	intergenic			T	A	7.041	13_64927149_			PCDH9	0.1558
rs9318203	13	73647521	intron,non_coding	LINC00393		G	A	1.518	13_73647521_	KLF5,KLF5,KLF5	Adipose_Subcutaneous,Muscle_Skeletal,Thyroid	Not_done	0.4495
rs2325558	13	73764078	intron	KLF12		G	A	19.76	13_73764078_			KLF12	0.2865
rs9544249	13	76338723	intergenic			C	A	1.155	13_76338723_			LMO7DN	0.4
rs11616403	13	99905434	regulatory			G	A	1.496	13_99905434_			CLYBL	0.3858
rs9284222	13	105271958	intergenic			G	A	4.364	13_105271958_			DAOA	0.4938
rs7988327	13	105913903	intergenic			G	A	0.505	13_105913903_			DAOA	0.4862
rs4982343	14	20710239	upstream			C	A	2.578	14_20710239_	RNASE6,RNASE6,RNASE6,RNASE6,RNASE6,RNASE6,RNASE6,EDDM3A,RANBP20P	Adipose_Subcutaneous,Esophagus_Mucosa,Nerve_Tibial,Skin_Not_Sun_Exposed_Suprapubic,Small_Intestine_Terminal_Ileum,Spleen,Whole_Blood,Testis,Spleen	Not_done	0.3654
rs10138245	14	47118902	intron	MDGA2		A	C	2.241	14_47118902_			MDGA2	0.4643
rs2158529	14	70793164	intron	MAP3K9		G	A	2.993	14_70793164_	MAP3K9,MAP3K9,MAP3K9,MAP3K9,MAP3K9,MAP3K9,MAP3K9,MAP3K9,MAP3K9,TTC9,MED6	Adipose_Subcutaneous,Artery_Aorta,Artery_Tibial,Colon_Sigmoid,Nerve_Tibial,Spleen,Testis,Thyroid,Whole_Blood,Whole_Blood,Whole_Blood	Not_done	0.4245
rs10143031	14	70793374	intron	MAP3K9		C	A	1.032	14_70793374_	MAP3K9,MAP3K9,MAP3K9,MAP3K9,MAP3K9,MAP3K9,MAP3K9,MAP3K9,MAP3K9,TTC9,MED6	Adipose_Subcutaneous,Artery_Aorta,Artery_Tibial,Colon_Sigmoid,Nerve_Tibial,Spleen,Testis,Thyroid,Whole_Blood,Whole_Blood,Whole_Blood	Not_done	0.4251
rs7154539	14	88261395	regulatory			T	A	8.767	14_88261395_			KCNK10	0.4251
rs12916923	15	24179123	intergenic			C	A	1.084	15_24179123_	PWRN1,PWRN1,PWRN1,PWRN1,PWRN1,PWRN1,PWRN1,PWRN1,PWRN1,PWRN1,PWRN1,PWRN1,PWRN1,PWRN1,PWRN1,PWRN1,PWRN1,PWRN1,PWRN1	Adrenal_Gland,Brain_Amygdala,Brain_Anterior_cingulate_cortex_BA24,Brain_Caudate_basal_ganglia,Brain_Cortex,Brain_Frontal_Cortex_BA9,Brain_Hippocampus,Brain_Hypothalamus,Brain_Nucleus_accumbens_basal_ganglia,Brain_Putamen_basal_ganglia,Brain_Spinal_cord_cervical_c-1,Heart_Atrial_Appendage,Kidney_Cortex,Lung,Ovary,Pancreas,Pituitary,Prostate,Thyroid	Not_done	0.2748
rs12913203	15	24202053	upstream			C	A	4.727	15_24202053_	NPAP1,PWRN1,PWRN1,PWRN1,PWRN1,PWRN1,PWRN1,PWRN1,PWRN1,PWRN1	Brain_Frontal_Cortex_BA9,Brain_Amygdala,Brain_Caudate_basal_ganglia,Brain_Cortex,Brain_Spinal_cord_cervical_c-1,Brain_Anterior_cingulate_cortex_BA24,Brain_Nucleus_accumbens_basal_ganglia,Brain_Putamen_basal_ganglia,Brain_Hippocampus,Thyroid	Not_done	0.2159
rs35652496	15	39777303	regulatory			C	A	5.521	15_39777303_			FSIP1,GPR176	0.2662
rs1491624	15	39778700	regulatory			G	A	2.447	15_39778700_			FSIP1,GPR176	0.2662
rs4774757	15	55257790	intron	RAB27A		C	A	0.273	15_55257790_	PIGB,PIGB,PIGB,PIGB,PIGB,PIGB,PIGB,PIGB,PIGB,PIGB,PIGB,PIGB,PIGB,RAB27A,RAB27A,RAB27A,RSL24D1,RSL24D1	Adipose_Subcutaneous,Adipose_Visceral_Omentum,Artery_Aorta,Artery_Tibial,Breast_Mammary_Tissue,Cells_Cultured_fibroblasts,Artery_Coronary,Colon_Sigmoid,Colon_Transverse,Esophagus_Gastroesophageal_Junction,Esophagus_Muscularis,Lung,Nerve_Tibial,Lung,Pancreas,Testis,Adipose_Subcutaneous,Colon_Sigmoid	Not_done	0.3181
rs1589703	15	60980538	intron	RORA		T	A	3.6	15_60980538_			RORA	0.4371
rs17810074	15	65702395	synonymous	DENND4A	yes	C	A	11.31	15_65702395_	DENND4A	Cells_Cultured_fibroblasts	Not_done	0.2464
rs57598492	15	80796357	intron	KIAA1199		G	A	3.331	15_80796357_			CEMIP	0.2139
rs939589	15	88882819	regulatory			T	A	3.783	15_88882819_	HAPLN3,HAPLN3,HAPLN3,HAPLN3,MFGE8	Brain_Cerebellum,Brain_Putamen_basal_ganglia,Esophagus_Mucosa,Thyroid,Whole_Blood	Not_done	0.4347
rs4932440	15	88884590	regulatory			G	A	3.578	15_88884590_	HAPLN3,HAPLN3,HAPLN3,HAPLN3,MFGE8	Brain_Cerebellum,Brain_Putamen_basal_ganglia,Esophagus_Mucosa,Thyroid,Whole_Blood	Not_done	0.4393
rs7167580	15	98951979	intron	IGF1R		C	A	3.96	15_98951979_	PGPEP1L,LUNAR1,LUNAR1,LUNAR1,LUNAR1,LUNAR1,LUNAR1	Muscle_Skeletal,Adipose_Subcutaneous,Artery_Aorta,Artery_Tibial,Brain_Cerebellar_Hemisphere,Brain_Putamen_basal_ganglia,Skin_Not_Sun_Exposed_Suprapubic	Not_done	0.1675
rs4587996	16	7390206	intron	RBFOX1		G	A	2.575	16_7390206_			RBFOX1	0.3444
rs8053673	16	17667817	intergenic			T	A	2.311	16_17667817_			XYLT1	0.3409
rs4454981	16	27925598	intron	GSG1L		G	A	1.716	16_27925598_			GSG1L	0.3724
rs11642811	16	65506896	intron,non_coding	LINC00922		G	A	3.082	16_65506896_			CDH11	0.2841
rs35870761	16	65506903	intron,non_coding	LINC00922		T	A	7.794	16_65506903_			CDH11
rs4843431	16	86728413	intron,non_coding			T	A	7.932	16_86728413_	LINC02188,LINC02188,LINC02188,LINC02188	Heart_Left_Ventricle,Muscle_Skeletal,Skin_Not_Sun_Exposed_Suprapubic,Skin_Sun_Exposed_Lower_leg	Not_done	0.2869
rs62054232	17	14329134	non_coding_exon			A	C	1.544	17_14329134_			HS3ST3B1	0.2947
rs28944195	17	27762205	regulatory			C	A	1.544	17_27762205_	LGALS9,LGALS9,LGALS9,LGALS9,LGALS9,LGALS9,LGALS9,LGALS9,LGALS9,SPAG5-AS1	Adipose_Visceral_Omentum,Artery_Tibial,Cells_Cultured_fibroblasts,Esophagus_Mucosa,Heart_Atrial_Appendage,Lung,Muscle_Skeletal,Thyroid,Whole_Blood,Ovary	Not_done	0.2796
rs12452913	17	71108203	intron,non_coding	CASC17		G	A	0.334	17_71108203_			SOX9	0.3782
rs2846661	18	473028	regulatory			G	A	0.245	18_473028_			COLEC12	0.4675
rs11877117	18	482029	intron	COLEC12		T	A	0.209	18_482029_			COLEC12	0.1839
rs721565	18	5621018	intron,non_coding	EPB41L3		C	A	1.498	18_5621018_			EPB41L3	0.4906
rs725661	18	5640648	intergenic			T	A	0.112	18_5640648_			EPB41L3	0.3888
rs10853209	18	11559235	intergenic			C	A	10.99	18_11559235_			SLC35G4	0.3512
rs59308872	18	38622742	intergenic			T	A	2.058	18_38622742_			PIK3C3	0.2945
rs2156608	18	60513369	intergenic			G	A	3.069	18_60513369_			MC4R	0.3448
rs16992471	19	4640283	regulatory			T	A	6.748	19_4640283_	DPP9,DPP9,DPP9,DPP9,DPP9,SEMA6B	Artery_Aorta,Artery_Tibial,Colon_Transverse,Nerve_Tibial,Skin_Sun_Exposed_Lower_leg,Heart_Left_Ventricle	Not_done	0.3307
rs7247153	19	6451422	intron	SLC25A23		G	A	2.514	19_6451422_	SLC25A23,SLC25A23,SLC25A23,SLC25A23,SLC25A23,SLC25A23,SLC25A41,SLC25A41,SLC25A41,SLC25A41,SLC25A41,SLC25A41,SLC25A41,SLC25A41,SLC25A41,SLC25A41,SLC25A41,SLC25A41,SLC25A41,SLC25A41,SLC25A41,SLC25A41,SLC25A41,SLC25A41,SLC25A41,SLC25A41,SLC25A41,SLC25A41,SLC25A41,SLC25A41,SLC25A41,SLC25A41,SLC25A41,SLC25A41,SLC25A41,SLC25A41,SLC25A41,SLC25A41,SLC25A41,SLC25A41,SLC25A41,SLC25A41,SLC25A41,SLC25A41,SLC…	Brain_Cerebellar_Hemisphere,Esophagus_Muscularis,Thyroid,Muscle_Skeletal,Brain_Cerebellum,Heart_Atrial_Appendage,Adipose_Subcutaneous,Adipose_Visceral_Omentum,Adrenal_Gland,Artery_Aorta,Artery_Coronary,Artery_Tibial,Brain_Anterior_cingulate_cortex_BA24,Brain_Caudate_basal_ganglia,Brain_Cerebellar_Hemisphere,Esophagus_Muscularis,Brain_Cerebellum,Heart_Atrial_Appendage,Brain_Frontal_Cortex_BA9,Brai…	Not_done	0.4411
rs1864029	19	7952934	intergenic			G	A	1.064	19_7952934_	TIMM44,TIMM44,TIMM44,TIMM44,TIMM44,TIMM44,TIMM44,TIMM44,TIMM44,TIMM44,TIMM44,TIMM44,TIMM44,TIMM44,TIMM44,TIMM44,TIMM44,CCL25,CCL25,CTXN1	Adipose_Subcutaneous,Brain_Cerebellar_Hemisphere,Adipose_Visceral_Omentum,Nerve_Tibial,Brain_Spinal_cord_cervical_c-1,Breast_Mammary_Tissue,Brain_Cerebellum,Skin_Not_Sun_Exposed_Suprapubic,Lung,Esophagus_Mucosa,Heart_Atrial_Appendage,Whole_Blood,Skin_Sun_Exposed_Lower_leg,Muscle_Skeletal,Spleen,Pituitary,Thyroid,Nerve_Tibial,Testis,Nerve_Tibial	Not_done	0.1432
rs12979580	19	8016659	downstream			T	A	1.28	19_8016659_	TIMM44,EVI5L	Muscle_Skeletal,Nerve_Tibial	Not_done	0.4199
rs2927715	19	8258874	intron	CERS4		C	A	0.546	19_8258874_	RPS28,RPS28	Artery_Tibial,Nerve_Tibial	Not_done	0.2756
rs2927714	19	8259463	intron	CERS4		C	A	3.964	19_8259463_	RPS28,RPS28	Artery_Tibial,Nerve_Tibial	Not_done	0.2744
rs2015257	19	44605030	regulatory			A	C	1.833	19_44605030_	PVR,PVR,PVR,PVR,PVR,CADM4,ZNF235,CEACAM22P	Cells_Cultured_fibroblasts,Stomach,Skin_Not_Sun_Exposed_Suprapubic,Skin_Sun_Exposed_Lower_leg,Thyroid,Adipose_Visceral_Omentum,Brain_Nucleus_accumbens_basal_ganglia,Lung	Not_done	0.2802
rs7248853	19	48938527	intron	DHDH		G	A	5.274	19_48938527_	DHDH,DHDH	Prostate,Testis	Not_done	0.4629
rs4802605	19	49427464	upstream	PTH2		T	A	11.74	19_49427464_	PIH1D1,IRF3,ALDH16A1,ALDH16A1,ALDH16A1,ALDH16A1,ALDH16A1,ALDH16A1,ALDH16A1,ALDH16A1,ALDH16A1,ALDH16A1	Testis,Thyroid,Adipose_Subcutaneous,Artery_Tibial,Brain_Cerebellum,Brain_Hypothalamus,Esophagus_Muscularis,Lung,Muscle_Skeletal,Skin_Not_Sun_Exposed_Suprapubic,Thyroid,Whole_Blood	Not_done	0.2714
rs2327329	20	11019867	intergenic			G	A	0.102	20_11019867_			JAG1	0.4465
rs2269622	20	43549916	regulatory			G	A	1.888	20_43549916_			L3MBTL1,SGK2	0.4179
rs11484114	20	60135059	upstream			A	C	6.422	20_60135059_	MIR646HG,MIR646HG,MIR646HG,MIR646HG,MIR646HG,MIR646HG,MIR646HG,MIR646HG	Adipose_Subcutaneous,Artery_Tibial,Cells_Cultured_fibroblasts,Nerve_Tibial,Skin_Not_Sun_Exposed_Suprapubic,Skin_Sun_Exposed_Lower_leg,Thyroid,Whole_Blood	Not_done
rs2145556	20	60135365	upstream			G	A	2.12	20_60135365_	SYCP2,MIR646HG,MIR646HG,MIR646HG,MIR646HG,MIR646HG,MIR646HG	Whole_Blood,Adipose_Subcutaneous,Adipose_Visceral_Omentum,Artery_Tibial,Nerve_Tibial,Skin_Sun_Exposed_Lower_leg,Thyroid	Not_done	0.4886
rs11414926	20	60136688	upstream			C	A	8.535	20_60136688_	SYCP2,MIR646HG,MIR646HG,MIR646HG,MIR646HG,MIR646HG,MIR646HG	Whole_Blood,Adipose_Subcutaneous,Artery_Tibial,Nerve_Tibial,Skin_Not_Sun_Exposed_Suprapubic,Skin_Sun_Exposed_Lower_leg,Thyroid	Not_done
rs2208451	20	60136879	upstream			C	A	0.121	20_60136879_	SYCP2,MIR646HG,MIR646HG,MIR646HG,MIR646HG,MIR646HG,MIR646HG,MIR646HG	Whole_Blood,Adipose_Subcutaneous,Artery_Tibial,Lung,Nerve_Tibial,Skin_Not_Sun_Exposed_Suprapubic,Skin_Sun_Exposed_Lower_leg,Thyroid	Not_done	0.4768
rs9305765	21	16422688	regulatory			T	A	15.05	21_16422688_			CXADR	0.4193
rs2839502	21	42385856	intron	TMPRSS3		G	A	0.878	21_42385856_	TFF3,TMPRSS3,TMPRSS3,TMPRSS3,TMPRSS3,TMPRSS3	Whole_Blood,Colon_Transverse,Lung,Spleen,Thyroid,Whole_Blood	Not_done	0.3219
rs5996765	22	24818910	intron	SGSM1		A	C	1.179	22_24818910_	SGSM1	Colon_Sigmoid	Not_done	0.2396
Only variants mapped by snpXplorer displayed.
chr_hg38: chromosome
pos_hg38: position
snp_conseq: variant consequence as predicted by CADD annotation
snp_conseq_gene: gene predicted to be affected by the variant according to CADD annotation
coding_snp: whether the variant is coding (yes) or no (empty)
cadd_alt: risk allele according to CADD-score
cadd_ref: allele to which cadd_alt is compared
CADD: CADD-score
code_gtex: unique identifier used to match against GTEx database regarding eQTL
eqtl: gene(s) whose expression is significantly associated with SNP genotype from GTEx database. In case multiple eQTLs are found (either because the same SNP has multiple eQTLs or because multiple tissues were selected), this field reports a comma-separated list of genes. Genes (from eqtl column) and tissues (from eqtl tissue column) are linked by their index.
eqtl_tissue: tissue(s) in which eQTL was found. In case multiple eQTLs are found (either because the same SNP has multiple eQTLs or because multiple tissues were selected), this field reports a comma-separated list of tissues. Genes (from eqtl column) and tissues (from eqtl tissue column) are linked by their index.
positional_mapping: genes closest to the variant based on genomic position. This annotation is only reported when the variant is not coding or when the variant has no quantitative-trait-loci associations (either eQTLs or sQTLs).
ALT_FREQS: minor allele frequency in the 1000 Genomes project

## Sheet: Supp Table S10
Table S10: Linkage of genes mapped by LASSO-PRS variants to previous research
genes_max_overlap	SUM	MEAN	MAPPED_TRAIT	MAPPED_TRAIT_URI	GENOTYPING TECHNOLOGY	STUDY ACCESSION
TMEM132C	500	1	congestive heart failure	http://www.ebi.ac.uk/efo/EFO_0000373	Genome-wide genotyping array	GCST90013686
SNORA70,SMYD3,COL24A1,MAML2,HNMT,TMEM131,PLXNA2,MATN1,GFRA1,PCDH15,CTNNA3,COL13A1,OPCML,LUZP2,TENM4,TMEM132C,DPP10,PAX3,MSR1,CSMD1,UNC5D	8814	18	adolescent idiopathic scoliosis	http://www.ebi.ac.uk/efo/EFO_0005423	Genome-wide genotyping array	GCST006287
ANKRD36,MSANTD1,OPCML	667	2	alcohol consumption measurement	http://www.ebi.ac.uk/efo/EFO_0007878	Genome-wide genotyping array	GCST010543
MSANTD1,PCDH15	546	2	alcohol use disorder measurement, alcohol consumption measurement	http://www.ebi.ac.uk/efo/EFO_0009458, http://www.ebi.ac.uk/efo/EFO_0007878	Genome-wide genotyping array	GCST010544
SP7,MFGE8,KLF12	940	2	alkaline phosphatase measurement	http://www.ebi.ac.uk/efo/EFO_0004533	Genome-wide genotyping array	GCST011353
RORA	500	1	allergy	http://www.ebi.ac.uk/efo/EFO_0003785	Genome-wide genotyping array	GCST010984
RORA	500	1	allergy, age at onset	http://www.ebi.ac.uk/efo/EFO_0003785, http://www.ebi.ac.uk/efo/EFO_0004847	Genome-wide genotyping array	GCST010985
WARS2,WARS2-AS1,PAX3	1000	2	Alopecia	http://www.orpha.net/ORDO/Orphanet_79364	Genome-wide genotyping array	GCST006661
BIN1	500	1	Alzheimers disease, family history of Alzheimer’s disease	http://www.ebi.ac.uk/efo/EFO_0000249, http://www.ebi.ac.uk/efo/EFO_0009268	Genome-wide genotyping array	GCST90012877
RBFOX1	500	1	anti-anoctamin 2 antibody measurement	http://www.ebi.ac.uk/efo/EFO_0010150	Genome-wide genotyping array	GCST009154
TP63	500	1	antibody measurement	http://www.ebi.ac.uk/efo/EFO_0004556	Genome-wide genotyping array	GCST90006922
CTSS,LINC00393,HGFAC	394	1	aspartate aminotransferase measurement	http://www.ebi.ac.uk/efo/EFO_0004736	Genome-wide genotyping array	GCST90011899
RORA	500	1	asthma	http://www.ebi.ac.uk/efo/EFO_0000270	Genome-wide genotyping array	GCST90013679
CDHR3	500	1	asthma exacerbation measurement	http://www.ebi.ac.uk/efo/EFO_0007614	Genome-wide genotyping array	GCST011975
DUSP6,PCDH7	1000	2	attention deficit hyperactivity disorder	http://www.ebi.ac.uk/efo/EFO_0003888	Genome-wide genotyping array	GCST010649
LUZP2,PCDH9,LINC00922,RBFOX1	1893	4	autism spectrum disorder	http://www.ebi.ac.uk/efo/EFO_0003756	Genome-wide genotyping array	GCST010643
TCERG1L,ZFPM2,CSMD1	1250	3	behavioural disinhibition measurement	http://www.ebi.ac.uk/efo/EFO_0006946	Genome-wide genotyping array	GCST007621
DLC1	500	1	beta-amyloid 1-42 measurement	http://www.ebi.ac.uk/efo/EFO_0004670	Genome-wide genotyping array	GCST008642
CNNM4,TENM4,ANKS1B	1656	4	bipolar disorder	http://www.ebi.ac.uk/efo/EFO_0000289	Genome-wide genotyping array	GCST011101
ACTR1B,ANKRD36,RBFOX1,ZNF385D,CSMD1	1647	4	bitter alcoholic beverage consumption measurement	http://www.ebi.ac.uk/efo/EFO_0010092	Genome-wide genotyping array	GCST008522
N4BP2	174	1	bitter beverage consumption measurement	http://www.ebi.ac.uk/efo/EFO_0010089	Genome-wide genotyping array	GCST008521
N4BP2,RBFOX1	674	2	bitter non-alcoholic beverage consumption measurement	http://www.ebi.ac.uk/efo/EFO_0010093	Genome-wide genotyping array	GCST008524
TP63,P3H2	1000	2	bladder carcinoma	http://www.ebi.ac.uk/efo/EFO_0000292	Genome-wide genotyping array	GCST90011817
CTSS,RAPGEF3,CCL25,TMPRSS3,KLKB1,DOK7,GDNF-AS1,GPNMB,NUP42,KLHL7-DT,TTPA,C8B,IL5RA,SPOCK3,MSR1	4005	9	blood protein measurement	http://www.ebi.ac.uk/efo/EFO_0007937	Targeted genotyping array	GCST006585
WARS2,WARS2-AS1,COL24A1,HDAC7,RAPGEF3,IGF1R,MECOM,IGF2BP3,GRB10,CRISPLD1,EPC1,KLF12,RORA,IGF2BP2,LY86,BTF3P7,IGFBP3,DLC1	6135	13	BMI-adjusted waist circumference	http://www.ebi.ac.uk/efo/EFO_0007789	Genome-wide genotyping array	GCST009867
WARS2,RALGPS2,ODF2L,COL24A1,IGF1R,HS6ST1,MATN3,RGS12,IGF2BP3,ZBTB18,RBFOX1,PIK3C3,MC4R,CRIM1,GADL1,FHIT,SPOCK3,PCDH7,LINC01019,TBXAS1	7463	15	body height	http://www.ebi.ac.uk/efo/EFO_0004339	Genome-wide genotyping array	GCST007841
MC4R	500	1	bone density	http://www.ebi.ac.uk/efo/EFO_0003923	Genome-wide genotyping array	GCST011789
ZFPM2	500	1	breast carcinoma	http://www.ebi.ac.uk/efo/EFO_0000305	Genome-wide genotyping array	GCST90013695
CASC17	253	1	cancer	http://www.ebi.ac.uk/efo/EFO_0000311	Genome-wide genotyping array	GCST90011822
SMYD3,LINC02889,OPCML	1103	3	coffee consumption measurement	http://www.ebi.ac.uk/efo/EFO_0006781	Genome-wide genotyping array	GCST008526
LUNAR1,LINC02889,CLNK	1181	3	cognitive function measurement	http://www.ebi.ac.uk/efo/EFO_0008354	Genome-wide genotyping array	GCST012065
SMYD3	103	1	Cognitive impairment	http://purl.obolibrary.org/obo/HP_0100543	Genome-wide genotyping array	GCST008235
CRISPLD1	484	1	colon carcinoma	http://www.ebi.ac.uk/efo/EFO_1001950	Genome-wide genotyping array	GCST012203
FOCAD,MED13L,ANKS1B,PIK3C3,MC4R,FHIT,PCDH7,CSMD1	3747	8	comparative body size at age 10, self-reported	http://www.ebi.ac.uk/efo/EFO_0009819	Genome-wide genotyping array	GCST010989
KLF5	241	1	corneal endothelial cell measurement	http://www.ebi.ac.uk/efo/EFO_0010079	Genome-wide genotyping array	GCST008339
CTSS,TDRKH,LINC02188,ACTR2,DOK7,ZFPM2,MC4R,SORBS2,TBXAS1	3733	8	coronary artery disease	http://www.ebi.ac.uk/efo/EFO_0001645	Genome-wide genotyping array	GCST90013687
ADD1,LINC02889	543	2	cups of coffee per day measurement	http://www.ebi.ac.uk/efo/EFO_0006782	Genome-wide genotyping array	GCST008028
WARS2-AS1,RSL24D1,IGF1R,STK31,ZFPM2,FOCAD,HACD4,CTNNA3,CDH11,CNTN6,FHIT	3514	8	cytokine measurement	http://www.ebi.ac.uk/efo/EFO_0004873	Genome-wide genotyping array	GCST012156
OLFM4,PCDH9,RBFOX1,PHF2	1501	4	depressive symptom measurement	http://www.ebi.ac.uk/efo/EFO_0007006	Genome-wide genotyping array	GCST010642
MECOM	500	1	diastolic blood pressure	http://www.ebi.ac.uk/efo/EFO_0006336	Genome-wide genotyping array, Targeted genotyping array	GCST011686
TENM4,RBFOX1	1000	2	diastolic blood pressure, systolic blood pressure	http://www.ebi.ac.uk/efo/EFO_0006336, http://www.ebi.ac.uk/efo/EFO_0006335	Genome-wide genotyping array	GCST012189
CERS4,PTPRN2	891	2	diffuse plaque measurement	http://www.ebi.ac.uk/efo/EFO_0010699	Genome-wide genotyping array	GCST010341
LINC02188,TMPRSS3,GDNF-AS1,WDR70,OPCML,GPR176,EPB41L3	2638	6	diverticular disease	http://www.ebi.ac.uk/efo/EFO_0009959	Genome-wide genotyping array	GCST006479
TMEM132C	500	1	drug-Induced dyskinesia, response to levodopa	http://www.ebi.ac.uk/efo/EFO_1000904, http://www.ebi.ac.uk/efo/EFO_0010747	Genome-wide genotyping array	GCST011065
KLF12,RORA	1000	2	eosinophil percentage of leukocytes	http://www.ebi.ac.uk/efo/EFO_0007991	Genome-wide genotyping array	GCST90002382
CASC17,PAX3,PHF2	1501	4	facial morphology measurement	http://www.ebi.ac.uk/efo/EFO_0007841	Genome-wide genotyping array	GCST011429
PRKCQ	500	1	factor VII measurement	http://www.ebi.ac.uk/efo/EFO_0004619	Genome-wide genotyping array	GCST007401
CSMD1	500	1	fasting blood glucose measurement	http://www.ebi.ac.uk/efo/EFO_0004465	Genome-wide genotyping array	GCST008032
MC4R	500	1	femoral neck bone mineral density	http://www.ebi.ac.uk/efo/EFO_0007785	Genome-wide genotyping array	GCST006445
MIR646HG	500	1	fish consumption measurement	http://www.ebi.ac.uk/efo/EFO_0010139	Genome-wide genotyping array	GCST008597
COL24A1	180	1	foot muscle strength measurement	http://www.ebi.ac.uk/efo/EFO_0009699	Genome-wide genotyping array	GCST007304
HTT	52	1	gait measurement	http://www.ebi.ac.uk/efo/EFO_0007680	Genome-wide genotyping array	GCST011122
MSR1	500	1	galectin-3-binding protein measurement, protein measurement	http://www.ebi.ac.uk/efo/EFO_0010241, http://www.ebi.ac.uk/efo/EFO_0004747	Genome-wide genotyping array	GCST009159
RAB27A	170	1	glioma	http://www.ebi.ac.uk/efo/EFO_0005543	Genome-wide genotyping array	GCST011004
SMYD3,MECOM,ZFPM2,OPCML,TENM4,LMO7DN,LINC00922,TENM3,CSMD1,UBXN2B	4254	9	gut microbiome measurement	http://www.ebi.ac.uk/efo/EFO_0007874	Genome-wide genotyping array	GCST90006992
CTNNA3,RBFOX1	1000	2	health study participation	http://www.ebi.ac.uk/efo/EFO_0010130	Genome-wide genotyping array	GCST90012790
MAML2,FBRSL1,ARID2,MECOM,RORA,TFCP2L1,ACO1	2707	6	hematocrit	http://www.ebi.ac.uk/efo/EFO_0004348	Genome-wide genotyping array	GCST90002383
TDRKH,MAML2,FBRSL1,ARID2,IGF1R,MECOM,GGH,RORA,TFCP2L1,ACO1	6281	13	hemoglobin measurement	http://www.ebi.ac.uk/efo/EFO_0004509	Genome-wide genotyping array	GCST90002384
HGFAC,RGS12	107	1	hepatocyte growth factor measurement	http://www.ebi.ac.uk/efo/EFO_0006903	Targeted genotyping array [Exome array, Cardio-Metabochip]	GCST010461
DLC1	500	1	high density lipoprotein cholesterol measurement	http://www.ebi.ac.uk/efo/EFO_0004612	Genome-wide genotyping array	GCST008035
SP7,SP1	162	1	hypospadias	http://www.ebi.ac.uk/efo/EFO_0004209	Genome-wide genotyping array	GCST009672
KANK1	500	1	insulin measurement	http://www.ebi.ac.uk/efo/EFO_0004467	Exome genotyping array [Exome array]	GCST008109
SCAF11,ARID2,DENND4A,CADM4,HS6ST1,HTT,IGF2BP3,LINC00922,RBFOX1,L3MBTL1,IGF2BP2,CLNK,SH2D4A,MED27	4890	10	intelligence	http://www.ebi.ac.uk/efo/EFO_0004337	Genome-wide genotyping array	GCST006269
SPAG1	265	1	interstitial lung disease	http://www.ebi.ac.uk/efo/EFO_0004244	Genome-wide genotyping array	GCST90013714
MAML2	247	1	Keratoconus	http://www.orpha.net/ORDO/Orphanet_156071	Genome-wide genotyping array	GCST009677
RORA	500	1	kidney cancer	http://purl.obolibrary.org/obo/MONDO_0002367	Genome-wide genotyping array	GCST90011818
WARS2	267	1	lip morphology measurement	http://www.ebi.ac.uk/efo/EFO_0007845	Genome-wide genotyping array	GCST90026564
EVI5L,HGFAC,KLF12,UBXN2B	1055	3	low density lipoprotein cholesterol measurement	http://www.ebi.ac.uk/efo/EFO_0004611	Genome-wide genotyping array	GCST90002412
TP63,DLC1	1000	2	lung carcinoma	http://www.ebi.ac.uk/efo/EFO_0001071	Genome-wide genotyping array	GCST90013777
HDAC7,HS6ST1,ZFPM2,FOCAD,PBX1,MED13L,KLF12,GSG1L,JAG1,IGF2BP2,GFRA2	5011	11	lymphocyte count	http://www.ebi.ac.uk/efo/EFO_0004587	Genome-wide genotyping array	GCST90002320
FHIT	500	1	major depressive disorder	http://purl.obolibrary.org/obo/MONDO_0002009	Genome-wide genotyping array	GCST012090
SMYD3,GFRA1,CSMD1	1103	3	malaria	http://www.ebi.ac.uk/efo/EFO_0001068	Genome-wide genotyping array	GCST010725
NBEA,PRKG1,LY86,BTF3P7	1500	3	mammographic density measurement	http://www.ebi.ac.uk/efo/EFO_0005941	Genome-wide genotyping array	GCST90011731
NBEA,PRKG1	1000	2	mammographic density percentage	http://www.ebi.ac.uk/efo/EFO_0006502	Genome-wide genotyping array	GCST90011733
FBRSL1,HDAC7,SP7,SP1,DENND4A,MECOM,FOCAD,CUL1	2136	5	mean corpuscular hemoglobin concentration	http://www.ebi.ac.uk/efo/EFO_0004528	Genome-wide genotyping array	GCST90002321
SP7,SP1,FOCAD,NPS,RBFOX1,IGF2BP2,LY86,BTF3P7,CUL1	2657	6	mean corpuscular volume	http://www.ebi.ac.uk/efo/EFO_0004526	Genome-wide genotyping array	GCST90002334
PRKG1,CTNNA3	1000	2	mitochondrial DNA measurement	http://www.ebi.ac.uk/efo/EFO_0006312	Genome-wide genotyping array	GCST007392
KLF5,MED13L	741	2	monocyte count	http://www.ebi.ac.uk/efo/EFO_0005091	Genome-wide genotyping array	GCST90002339
PCDH7	500	1	mouth morphology measurement	http://www.ebi.ac.uk/efo/EFO_0007955	Genome-wide genotyping array	GCST006512
KNDC1,DYNC1I1	758	2	multisite chronic pain	http://www.ebi.ac.uk/efo/EFO_0010100	Genome-wide genotyping array	GCST008512
MECOM	500	1	myeloproliferative disorder	http://www.ebi.ac.uk/efo/EFO_0004251	Genome-wide genotyping array	GCST90000032
TDRKH,LINC02188,ZFPM2	1100	3	myocardial infarction	http://www.ebi.ac.uk/efo/EFO_0000612	Genome-wide genotyping array	GCST011365
SNORA70,TENM3,CSMD1	1213	3	neurotic disorder	http://www.ebi.ac.uk/efo/EFO_0004257	Genome-wide genotyping array	GCST010017
SEMA5A	500	1	non-alcoholic fatty liver disease severity measurement	http://www.ebi.ac.uk/efo/EFO_0008421	Genome-wide genotyping array	GCST008471
CASC17,PAX3	753	2	nose morphology measurement	http://www.ebi.ac.uk/efo/EFO_0007843	Genome-wide genotyping array	GCST90026551
RBFOX1	500	1	obesity	http://www.ebi.ac.uk/efo/EFO_0001073	Genome-wide genotyping array	GCST009673
STK31	73	1	oropharynx cancer	http://www.ebi.ac.uk/efo/EFO_1001931	Genome-wide genotyping array	GCST010286
DYNC1I1	258	1	osteoarthritis	http://www.ebi.ac.uk/efo/EFO_0002506	Genome-wide genotyping array	GCST007093
DYNC1I1	258	1	osteoarthritis, hip, osteoarthritis, knee	http://www.ebi.ac.uk/efo/EFO_1000786, http://www.ebi.ac.uk/efo/EFO_0004616	Genome-wide genotyping array	GCST007092
WARS2-AS1	233	1	ovarian carcinoma	http://www.ebi.ac.uk/efo/EFO_0001075	Genome-wide genotyping array	GCST90011821
ZFPM2	500	1	peripheral neuropathy, response to antimicrotubule agent	http://www.ebi.ac.uk/efo/EFO_0003100, http://www.ebi.ac.uk/efo/EFO_0005260	Genome-wide genotyping array	GCST010732
MED6,NPS,ZNF608,MSR1	1784	4	PHF-tau measurement	http://www.ebi.ac.uk/efo/EFO_0010750	Genome-wide genotyping array	GCST010340
NBEA	500	1	post-traumatic stress disorder symptom measurement	http://www.ebi.ac.uk/efo/EFO_0008535	Genome-wide genotyping array	GCST008490
SMYD3,ARID2,ZFPM2,COL13A1,IGF2BP2,DLC1	2348	5	PR interval	http://www.ebi.ac.uk/efo/EFO_0004462	Genome-wide genotyping array	GCST010321
FBRSL1,LINC00393,CASC17	980	2	prostate carcinoma	http://www.ebi.ac.uk/efo/EFO_0001663	Genome-wide genotyping array	GCST90013706
RALGPS2,LINC02188,LINC02889,PRKCQ,TENM4,PCDH9,RORA,RBFOX1,CRIM1,FHIT,CSMD1	5242	11	protein measurement	http://www.ebi.ac.uk/efo/EFO_0004747	Genome-wide genotyping array	GCST011427
IGF1R	163	1	puberty onset measurement	http://www.ebi.ac.uk/efo/EFO_0005677	Genome-wide genotyping array	GCST90012085
KLF12	500	1	QRS duration	http://www.ebi.ac.uk/efo/EFO_0005055	Genome-wide genotyping array	GCST008054
MC4R	500	1	radius bone mineral density	http://www.ebi.ac.uk/efo/EFO_0007933	Genome-wide genotyping array	GCST006446
PCDH15	500	1	reading	http://www.ebi.ac.uk/efo/EFO_0005229	Genome-wide genotyping array	GCST007479
MECOM,ZNF385D	1000	2	reading and spelling ability	http://www.ebi.ac.uk/efo/EFO_0005301	Genome-wide genotyping array	GCST007465
TMEM132C	500	1	response to cisplatin	http://purl.obolibrary.org/obo/GO_0072718	Genome-wide genotyping array	GCST011637
TTPA	447	1	response to ketamine	http://www.ebi.ac.uk/efo/EFO_0009748	Genome-wide genotyping array	GCST011398
FRMD3	500	1	response to radiation, Hematuria	http://purl.obolibrary.org/obo/GO_0009314, http://purl.obolibrary.org/obo/HP_0000790	Genome-wide genotyping array	GCST008380
ZNF385D,FHIT	1000	2	response to radiation, Urinary retention	http://purl.obolibrary.org/obo/GO_0009314, http://purl.obolibrary.org/obo/HP_0000016	Genome-wide genotyping array	GCST008378
RASGRF2	173	1	response to statin, myopathy	http://purl.obolibrary.org/obo/GO_0036273, http://www.ebi.ac.uk/efo/EFO_0004145	Genome-wide genotyping array	GCST008553
SP1,TMEM131,JAG1,LY86	884	2	reticulocyte count	http://www.ebi.ac.uk/efo/EFO_0007986	Genome-wide genotyping array	GCST90002385
TMEM131,LY86	301	1	reticulocyte measurement	http://www.ebi.ac.uk/efo/EFO_0010700	Genome-wide genotyping array	GCST90002386
CNNM4,ANKS1B	656	2	schizophrenia	http://www.ebi.ac.uk/efo/EFO_0000692	Genome-wide genotyping array	GCST010645
MAML2,MAP3K9,DENND4A,MSANTD1,CTNNA3,LINC00922,CASC17	2205	5	schizophrenia, intelligence, self reported educational attainment	http://www.ebi.ac.uk/efo/EFO_0000692, http://www.ebi.ac.uk/efo/EFO_0004337, http://www.ebi.ac.uk/efo/EFO_0004784	Genome-wide genotyping array	GCST008595
SNORA70,EVI5L,HGFAC	510	2	serum alanine aminotransferase measurement	http://www.ebi.ac.uk/efo/EFO_0004735	Genome-wide genotyping array	GCST011352
HGFAC,FSIP1	412	1	serum gamma-glutamyl transferase measurement	http://www.ebi.ac.uk/efo/EFO_0004532	Genome-wide genotyping array	GCST011349
CERS4,KLKB1,GADL1	1016	3	serum metabolite measurement	http://www.ebi.ac.uk/efo/EFO_0005653	Genome-wide genotyping array	GCST012020
SCAF11,HGFAC,ANKS1B,IGF2BP2	1303	3	sex hormone-binding globulin measurement	http://www.ebi.ac.uk/efo/EFO_0004696	Genome-wide genotyping array	GCST90012106
SORBS2	500	1	short-term memory	http://www.ebi.ac.uk/efo/EFO_0004335	Genome-wide genotyping array	GCST007471
CLYBL,PCDH9,XYLT1	1500	3	smoking initiation	http://www.ebi.ac.uk/efo/EFO_0005670	Genome-wide genotyping array	GCST011703
POM121L12	500	1	smoking status measurement	http://www.ebi.ac.uk/efo/EFO_0006527	Genome-wide genotyping array	GCST010018
HS3ST3B1	500	1	suicide	http://www.ebi.ac.uk/efo/EFO_0007624	Genome-wide genotyping array	GCST011994
RALGPS2	242	1	systemic lupus erythematosus	http://www.ebi.ac.uk/efo/EFO_0002690	Genome-wide genotyping array	GCST011426
PRKG1	500	1	systolic blood pressure	http://www.ebi.ac.uk/efo/EFO_0006335	Genome-wide genotyping array	GCST008044
PWRN1	500	1	t-tau:beta-amyloid 1-42 ratio measurement	http://www.ebi.ac.uk/efo/EFO_0007708	Genome-wide genotyping array	GCST007130
LINC02889,CSMD1	1000	2	tea consumption measurement	http://www.ebi.ac.uk/efo/EFO_0010091	Genome-wide genotyping array	GCST008529
KNDC1,DENND4A,HGFAC,ZFPM2,CLYBL,FHIT,GFRA2,UBXN2B,GDF6	3806	8	testosterone measurement	http://www.ebi.ac.uk/efo/EFO_0004908	Genome-wide genotyping array	GCST90012102
SPATA13,CERS4,SAMD5,IGF2BP2	1891	4	thyroid stimulating hormone measurement	http://www.ebi.ac.uk/efo/EFO_0004748	Genome-wide genotyping array	GCST010653
EVI5L,RGS12,UBXN2B	566	2	total cholesterol measurement	http://www.ebi.ac.uk/efo/EFO_0004574	Genome-wide genotyping array	GCST008045
HGFAC,DOK7	94	1	total iron binding capacity	http://www.ebi.ac.uk/efo/EFO_0006334	Genome-wide genotyping array	GCST011368
HGFAC	48	1	triglyceride measurement	http://www.ebi.ac.uk/efo/EFO_0004530	Genome-wide genotyping array	GCST011052
FBRSL1	215	1	triglyceride measurement, coronary artery disease	http://www.ebi.ac.uk/efo/EFO_0004530, http://www.ebi.ac.uk/efo/EFO_0001645	Genome-wide genotyping array	GCST007545
TAC1	165	1	Tuberculosis	http://www.orpha.net/ORDO/Orphanet_3389	Genome-wide genotyping array	GCST007231
MAML2,FBRSL1,IGF1R,HTT,RAB3C,IGF2BP3,STK31,GRB10,ZFPM2,FOCAD,MDGA2,RORA,MC4R,IGF2BP2,SORBS2,CUL1,CSMD1,GDF6,MED27	7553	16	type II diabetes mellitus	http://www.ebi.ac.uk/efo/EFO_0001360	Genome-wide genotyping array	GCST010557
OLFM4,HTT,SAMD5,PCDH9,RBFOX1,FHIT,GRIK2	2805	6	unipolar depression	http://www.ebi.ac.uk/efo/EFO_0003761	Genome-wide genotyping array	GCST010011
KANK1	500	1	uterine fibroid	http://www.ebi.ac.uk/efo/EFO_0000731	Genome-wide genotyping array	GCST90013720
HDAC7	264	1	Varicose veins	http://purl.obolibrary.org/obo/HP_0002619	Genome-wide genotyping array	GCST007225
WARS2,LY86,BTF3P7	767	2	waist-hip ratio	http://www.ebi.ac.uk/efo/EFO_0004343	Genome-wide genotyping array	GCST008050
PGPEP1L,CDH11,ZNF385D	1039	3	white matter hyperintensity measurement	http://www.ebi.ac.uk/efo/EFO_0005665	Genome-wide genotyping array	GCST011947
PCDH15	500	1	word reading	http://www.ebi.ac.uk/efo/EFO_0005300	Genome-wide genotyping array	GCST007466
genes_max_overlap: gene associated with the trait
SUM: sum of all occurrences of genes overlapping between GWAS-Catalog database v1.0.2 database and queried genes per trait, across all iterations
MEAN: SUM divided by the number of iterations (N = 500)
The rest of columns were retrieved from GWAS-Catalog database v1.0.2, and their explanations are provided in https://www.ebi.ac.uk/gwas/docs/fileheaders

## Sheet: Supp Table S11
Table S11: Gene-set enrichment results for LASSO-PRS variants
term name	term_id	avgP	log10P	intersection
system development	GO:0048731	0.00852996	2.06905	KNDC1,SFTPD,HDAC7,LGALS9,SEMA6B,BIN1,HS6ST1,MATN3,GDNF,KANK1,PBX1,PLXNA2,GFRA1,PRKCQ,COL13A1,OPCML,TENM4,DUSP6,MDGA2,RORA,XYLT1,RBFOX1,EPB41L3,CRIM1,FSHR,JAG1,CXADR,CNTN6,IGF2BP2,TENM3,SORBS2,ZFP42,IRX1,SEMA5A,TIAM2,ZFPM2,DLC1,GFRA2,UNC5D,GDF6,GRIN3A,HAPLN3,IGF2BP3,COBL,AKT3,CDH11,HIPK2,PHF2,SGK1,RAPGEF3,SP1,SOX9,GPNMB
cell adhesion	GO:0007155	0.0194893	1.7102	SFTPD,OLFM4,LGALS9,PVR,CCL25,CHL1,KANK1,PLXNA2,PRKG1,PCDH15,PRKCQ,CTNNA3,COL13A1,OPCML,TENM4,PCDH9,JAG1,CXADR,CNTN6,TENM3,PCDH7,SEMA5A,CDHR3,DLC1,UNC5D,LAPTM5,CDH11,ARID2,PCDH8,CADM4,PKP4,ZAP70,GPNMB
neuron differentiation	GO:0030182	0.0339905	1.46864	KNDC1,SEMA6B,BIN1,HS6ST1,GDNF,KANK1,PBX1,PLXNA2,PRKCQ,OPCML,TENM4,MDGA2,EPB41L3,CNTN6,TENM3,IRX1,SEMA5A,TIAM2,UNC5D,GRIN3A,COBL,SGK1,SOX9
generation of neurons	GO:0048699	0.0352781	1.45249	KNDC1,SEMA6B,BIN1,HS6ST1,GDNF,KANK1,PBX1,PLXNA2,PRKCQ,OPCML,TENM4,MDGA2,EPB41L3,CNTN6,TENM3,IRX1,SEMA5A,TIAM2,UNC5D,GRIN3A,HAPLN3,COBL,SGK1,SOX9
nervous system development	GO:0007399	0.0353941	1.45107	KNDC1,SEMA6B,BIN1,HS6ST1,GDNF,KANK1,PBX1,PLXNA2,GFRA1,PRKCQ,OPCML,TENM4,MDGA2,RORA,RBFOX1,EPB41L3,CRIM1,JAG1,CNTN6,IGF2BP2,TENM3,IRX1,SEMA5A,TIAM2,DLC1,GFRA2,UNC5D,GRIN3A,HAPLN3,IGF2BP3,COBL,SGK1,SOX9
multicellular organism development	GO:0007275	0.0397556	1.4006	KNDC1,SFTPD,HDAC7,LGALS9,SEMA6B,BIN1,HS6ST1,MATN3,GDNF,KANK1,PBX1,PLXNA2,GFRA1,PRKCQ,COL13A1,OPCML,TENM4,DUSP6,MDGA2,RORA,XYLT1,RBFOX1,EPB41L3,CRIM1,FSHR,JAG1,CXADR,CNTN6,IGF2BP2,TENM3,SORBS2,ZFP42,IRX1,SEMA5A,TIAM2,ZFPM2,DLC1,GFRA2,UNC5D,GDF6,GRIN3A,TDRKH,HAPLN3,IGF2BP3,COBL,AKT3,CDH11,L3MBTL1,HIPK2,ARID2,PHF2,SGK1,RAPGEF3,SP1,ADD1,SOX9,ZAP70,GPNMB
negative regulation of locomotion	GO:0040013	0.0539993	1.26761	SEMA6B,CCL25,PFN2,KANK1,PRKG1,JAG1,SPOCK3,SEMA5A,IGFBP3,DLC1,CDH11,ARID2
neuron development	GO:0048666	0.0578208	1.23792	KNDC1,SEMA6B,HS6ST1,GDNF,KANK1,PBX1,PLXNA2,PRKCQ,OPCML,TENM4,EPB41L3,CNTN6,TENM3,SEMA5A,TIAM2,UNC5D,GRIN3A,COBL,SGK1
neurogenesis	GO:0022008	0.0750694	1.12454	KNDC1,SEMA6B,BIN1,HS6ST1,GDNF,KANK1,PBX1,PLXNA2,PRKCQ,OPCML,TENM4,MDGA2,EPB41L3,CNTN6,TENM3,IRX1,SEMA5A,TIAM2,UNC5D,GRIN3A,HAPLN3,COBL,SGK1,SOX9
anatomical structure development	GO:0048856	0.0819557	1.08642	KNDC1,SFTPD,HDAC7,LGALS9,SEMA6B,PIH1D1,BIN1,HS6ST1,MATN3,MECOM,TP63,GDNF,CRISPLD1,KANK1,PBX1,PLXNA2,ZBTB18,GFRA1,EPC1,PRKCQ,COL13A1,OPCML,TENM4,DUSP6,MDGA2,RORA,XYLT1,RBFOX1,EPB41L3,PAX3,CRIM1,FSHR,JAG1,CXADR,CNTN6,IGF2BP2,TENM3,SORBS2,ZFP42,IRX1,SEMA5A,TIAM2,CDHR3,IGFBP3,ZFPM2,DLC1,GFRA2,UNC5D,GDF6,GRIN3A,TDRKH,HAPLN3,IGF2BP3,COBL,AKT3,CDH11,L3MBTL1,HIPK2,ELF3,ARID2,PHF2,SGK1,RAPGEF3,SP1,ADD1,SP…
regulation of action potential	GO:0098900	0.0922291	1.03513	BIN1,NPS,CTNNA3,CXADR
negative regulation of cell motility	GO:2000146	0.0934039	1.02964	CCL25,PFN2,KANK1,PRKG1,JAG1,SPOCK3,IGFBP3,DLC1,CDH11,ARID2
negative regulation of cell adhesion	GO:0007162	0.0987785	1.00534	SFTPD,LGALS9,CCL25,KANK1,PLXNA2,PRKG1,JAG1,SEMA5A,DLC1,LAPTM5,GPNMB
cell-cell adhesion via plasma-membrane adhesion molecules	GO:0098742	0.104155	0.982319	PVR,TENM4,CXADR,CNTN6,TENM3,CDHR3,UNC5D,CDH11,CADM4
cell development	GO:0048468	0.113113	0.946489	KNDC1,LGALS9,SEMA6B,BIN1,HS6ST1,MECOM,GDNF,KANK1,PBX1,PLXNA2,EPC1,PRKCQ,OPCML,TENM4,EPB41L3,JAG1,CXADR,CNTN6,TENM3,SORBS2,IRX1,SEMA5A,TIAM2,UNC5D,GRIN3A,TDRKH,HAPLN3,COBL,L3MBTL1,HIPK2,ARID2,SGK1,RAPGEF3,ADD1,SP7,SOX9,ZAP70
cell-cell adhesion	GO:0098609	0.115309	0.938138	SFTPD,LGALS9,PVR,CCL25,PRKG1,PRKCQ,CTNNA3,COL13A1,TENM4,JAG1,CXADR,CNTN6,TENM3,CDHR3,UNC5D,LAPTM5,CDH11,ARID2,CADM4,PKP4,ZAP70,GPNMB
positive regulation of neurogenesis	GO:0050769	0.115731	0.936552	BIN1,PLXNA2,TENM4,SEMA5A,TIAM2,HAPLN3
multicellular organismal process	GO:0032501	0.116814	0.932506	SNX27,KNDC1,SFTPD,HDAC7,NPAP1,IGF1R,LGALS9,SEMA6B,BIN1,HS6ST1,HNMT,MATN3,SYCP2,PFN2,TP63,GDNF,GRB10,LY96,KANK1,PBX1,PLXNA2,GFRA1,EPC1,PRKG1,PCDH15,PRKCQ,CTNNA3,COL13A1,OPCML,TENM4,DUSP6,MDGA2,GPR176,RORA,CEMIP,XYLT1,RBFOX1,EPB41L3,MC4R,PAX3,CRIM1,FSHR,JAG1,CXADR,CNTN6,IGF2BP2,TENM3,SORBS2,ZFP42,IRX1,SEMA5A,GRIK2,TIAM2,ZFPM2,DLC1,MSR1,GFRA2,UNC5D,GDF6,GRIN3A,TDRKH,HAPLN3,TFF3,KLKB1,IGF2BP3,COBL,TA…
developmental process	GO:0032502	0.122033	0.913523	KNDC1,SFTPD,HDAC7,NPAP1,LGALS9,SEMA6B,PIH1D1,BIN1,HS6ST1,MATN3,MECOM,TP63,GDNF,CRISPLD1,KANK1,PBX1,PLXNA2,ZBTB18,GFRA1,EPC1,PRKCQ,COL13A1,OPCML,TENM4,DUSP6,MDGA2,RORA,XYLT1,RBFOX1,EPB41L3,PAX3,CRIM1,FSHR,JAG1,CXADR,CNTN6,IGF2BP2,TENM3,SORBS2,ZFP42,IRX1,SEMA5A,TIAM2,CDHR3,IGFBP3,ZFPM2,DLC1,MSR1,GFRA2,UNC5D,GDF6,GRIN3A,TDRKH,HAPLN3,IGF2BP3,COBL,AKT3,CDH11,L3MBTL1,HIPK2,ELF3,ARID2,PHF2,SGK1,OAZ3,RAP…
negative regulation of ruffle assembly	GO:1900028	0.123275	0.909126	PFN2,KANK1
cardiac muscle cell-cardiac muscle cell adhesion	GO:0086042	0.123275	0.909126	CTNNA3,CXADR
plasma membrane bounded cell projection morphogenesis	GO:0120039	0.12399	0.906612	KNDC1,SEMA6B,GDNF,KANK1,PLXNA2,PRKCQ,EPB41L3,CNTN6,SEMA5A,TIAM2,UNC5D,COBL,SGK1
cell projection morphogenesis	GO:0048858	0.124368	0.905293	KNDC1,SEMA6B,GDNF,KANK1,PLXNA2,PRKCQ,EPB41L3,CNTN6,SEMA5A,TIAM2,UNC5D,COBL,SGK1
positive regulation of cell differentiation	GO:0045597	0.124386	0.905228	LGALS9,BIN1,TP63,GDNF,PLXNA2,TENM4,JAG1,SEMA5A,TIAM2,IGFBP3,MSR1,GDF6,HAPLN3,ARID2,ADD1,SP7,SOX9,ZAP70
cell morphogenesis	GO:0000902	0.125192	0.902425	KNDC1,SEMA6B,GDNF,KANK1,PLXNA2,PRKCQ,EPB41L3,CNTN6,SEMA5A,TIAM2,CDHR3,DLC1,UNC5D,COBL,CDH11,SGK1
regulation of cardiac muscle cell action potential	GO:0098901	0.126893	0.896563	BIN1,CTNNA3,CXADR
heparan sulfate proteoglycan biosynthetic process	GO:0015012	0.129668	0.887167	HS6ST1,XYLT1,HS3ST3B1
cellular anatomical entity morphogenesis	GO:0032989	0.130895	0.883077	KNDC1,SEMA6B,GDNF,KANK1,PLXNA2,PRKCQ,TENM4,EPB41L3,CNTN6,SEMA5A,TIAM2,UNC5D,COBL,SGK1
negative regulation of cell migration	GO:0030336	0.138102	0.859801	CCL25,PFN2,KANK1,PRKG1,JAG1,IGFBP3,DLC1,CDH11,ARID2
axon guidance	GO:0007411	0.14053	0.852231	SEMA6B,GDNF,PLXNA2,PRKCQ,CNTN6,SEMA5A,UNC5D
neuron projection guidance	GO:0097485	0.14053	0.852231	SEMA6B,GDNF,PLXNA2,PRKCQ,CNTN6,SEMA5A,UNC5D
anatomical structure morphogenesis	GO:0009653	0.143267	0.843853	KNDC1,HDAC7,SEMA6B,GDNF,CRISPLD1,KANK1,PBX1,PLXNA2,PRKCQ,COL13A1,TENM4,RORA,EPB41L3,PAX3,JAG1,CNTN6,IGF2BP2,TENM3,SEMA5A,TIAM2,CDHR3,ZFPM2,DLC1,UNC5D,IGF2BP3,COBL,AKT3,CDH11,HIPK2,ELF3,SGK1,RAPGEF3,SP1,SOX9,GPNMB
positive regulation of nervous system development	GO:0051962	0.143555	0.842981	BIN1,PLXNA2,TENM4,SEMA5A,TIAM2,HAPLN3
locomotion	GO:0040011	0.151069	0.820825	SFTPD,HDAC7,IGF1R,LGALS9,SEMA6B,CCL25,PFN2,KANK1,PLXNA2,PRKG1,PRKCQ,CEMIP,JAG1,CXADR,SPOCK3,SEMA5A,IGFBP3,DLC1,AKT3,CDH11,ARID2,CADM4,SGK1,SP1,SOX9,GPNMB
neuron recognition	GO:0008038	0.153462	0.814	OPCML,CNTN6,SEMA5A
neuron projection morphogenesis	GO:0048812	0.159163	0.798157	KNDC1,SEMA6B,GDNF,PLXNA2,PRKCQ,EPB41L3,CNTN6,SEMA5A,TIAM2,UNC5D,COBL,SGK1
neural crest cell differentiation	GO:0014033	0.161503	0.791818	SEMA6B,GDNF,JAG1,SEMA5A,SOX9
myelin assembly	GO:0032288	0.161827	0.790949	TENM4,EPB41L3
neuron projection development	GO:0031175	0.163778	0.785745	KNDC1,SEMA6B,GDNF,KANK1,PLXNA2,PRKCQ,EPB41L3,CNTN6,TENM3,SEMA5A,TIAM2,UNC5D,GRIN3A,COBL,SGK1
cellular developmental process	GO:0048869	0.1654	0.781465	KNDC1,HDAC7,LGALS9,SEMA6B,PIH1D1,BIN1,HS6ST1,MECOM,TP63,GDNF,KANK1,PBX1,PLXNA2,EPC1,PRKCQ,OPCML,TENM4,MDGA2,RORA,EPB41L3,CRIM1,JAG1,CXADR,CNTN6,TENM3,SORBS2,IRX1,SEMA5A,TIAM2,IGFBP3,ZFPM2,MSR1,UNC5D,GDF6,GRIN3A,TDRKH,HAPLN3,COBL,L3MBTL1,HIPK2,ARID2,SGK1,RAPGEF3,ADD1,SP7,SOX9,ZAP70
cell differentiation	GO:0030154	0.1654	0.781465	KNDC1,HDAC7,LGALS9,SEMA6B,PIH1D1,BIN1,HS6ST1,MECOM,TP63,GDNF,KANK1,PBX1,PLXNA2,EPC1,PRKCQ,OPCML,TENM4,MDGA2,RORA,EPB41L3,CRIM1,JAG1,CXADR,CNTN6,TENM3,SORBS2,IRX1,SEMA5A,TIAM2,IGFBP3,ZFPM2,MSR1,UNC5D,GDF6,GRIN3A,TDRKH,HAPLN3,COBL,L3MBTL1,HIPK2,ARID2,SGK1,RAPGEF3,ADD1,SP7,SOX9,ZAP70
semaphorin-plexin signaling pathway	GO:0071526	0.165747	0.780555	SEMA6B,GDNF,PLXNA2,SEMA5A
heterophilic cell-cell adhesion via plasma membrane cell adhesion molecules	GO:0007157	0.169976	0.769614	PVR,TENM4,CXADR,TENM3
synaptic transmission, glutamatergic	GO:0035249	0.172042	0.764365	NPS,GRIK2,CDHR3,GRIN3A
proteoglycan biosynthetic process	GO:0030166	0.172258	0.76382	HS6ST1,XYLT1,HS3ST3B1,CHST15
regulation of cell motility	GO:2000145	0.17265	0.762833	HDAC7,IGF1R,LGALS9,SEMA6B,CCL25,PFN2,KANK1,PLXNA2,PRKG1,CEMIP,JAG1,SPOCK3,SEMA5A,IGFBP3,DLC1,AKT3,CDH11,ARID2,CADM4,SGK1,SP1,SOX9,GPNMB
heart growth	GO:0060419	0.173076	0.761763	DUSP6,SORBS2,ZFPM2
regulation of developmental process	GO:0050793	0.173382	0.760995	KNDC1,HDAC7,LGALS9,SEMA6B,BIN1,TP63,GDNF,KANK1,PLXNA2,TENM4,DUSP6,RORA,EPB41L3,CRIM1,JAG1,SEMA5A,TIAM2,IGFBP3,ZFPM2,DLC1,MSR1,GDF6,GRIN3A,HAPLN3,COBL,L3MBTL1,HIPK2,ARID2,RAPGEF3,SP1,ADD1,SP7,SOX9,ZAP70,GPNMB
heparan sulfate proteoglycan biosynthetic process, enzymatic modification	GO:0015015	0.175843	0.754875	HS6ST1,HS3ST3B1
regulation of ventricular cardiac muscle cell action potential	GO:0098911	0.175843	0.754875	BIN1,CTNNA3
regulation of plasma membrane bounded cell projection organization	GO:0120035	0.178292	0.748867	ODF2L,KNDC1,SEMA6B,EVI5L,ACTR2,PFN2,KANK1,PLXNA2,TENM3,SEMA5A,TIAM2,COBL,HTT
cardiac right ventricle morphogenesis	GO:0003215	0.180168	0.744322	JAG1,ZFPM2
homotypic cell-cell adhesion	GO:0034109	0.180488	0.743552	PRKG1,PRKCQ,CTNNA3,CXADR
neural crest cell development	GO:0014032	0.180705	0.743029	SEMA6B,GDNF,JAG1,SEMA5A
regulation of D-amino-acid oxidase activity	GO:1900757	0.181017	0.742282	DAOA
negative regulation of aspartic-type endopeptidase activity involved in amyloid precursor protein catabolic process	GO:1902960	0.181017	0.742282	BIN1
positive regulation of axonogenesis	GO:0050772	0.181017	0.742282	PLXNA2,SEMA5A,TIAM2
signal clustering	GO:1990256	0.181017	0.742282	SEMA5A
negative regulation of aspartic-type peptidase activity	GO:1905246	0.181017	0.742282	BIN1
retinal cell apoptotic process	GO:1990009	0.181017	0.742282	GDF6
imidazole-containing compound catabolic process	GO:0052805	0.181017	0.742282	HNMT
negative regulation of D-amino-acid oxidase activity	GO:1900758	0.181017	0.742282	DAOA
detection of temperature stimulus involved in thermoception	GO:0050960	0.181017	0.742282	GRIK2
positive regulation of T-helper 2 cell activation	GO:2000570	0.181017	0.742282	PRKCQ
regulation of T-helper 2 cell activation	GO:2000569	0.181017	0.742282	PRKCQ
hindbrain development	GO:0030902	0.181017	0.742282	KNDC1,RORA,DLC1
AV node cell-bundle of His cell adhesion involved in cell communication	GO:0086072	0.181017	0.742282	CXADR
D-xylose catabolic process	GO:0042843	0.181017	0.742282	DHDH
negative regulation of cardiac muscle cell contraction	GO:0106135	0.181017	0.742282	BIN1
diadenosine triphosphate catabolic process	GO:0015964	0.181017	0.742282	FHIT
diadenosine triphosphate metabolic process	GO:0015962	0.181017	0.742282	FHIT
D-xylose metabolic process	GO:0042732	0.181017	0.742282	DHDH
histamine catabolic process	GO:0001695	0.181017	0.742282	HNMT
sensory perception of cold stimulus	GO:0062035	0.181017	0.742282	GRIK2
negative regulation of ventricular cardiac muscle cell action potential	GO:1903946	0.181017	0.742282	BIN1
heparan sulfate proteoglycan metabolic process	GO:0030201	0.181017	0.742282	HS6ST1,HS3ST3B1
endocardial cushion cell development	GO:0061444	0.181017	0.742282	JAG1
regulation of cobalamin metabolic process	GO:0106064	0.181017	0.742282	CLYBL
negative regulation of smooth muscle cell migration	GO:0014912	0.181017	0.742282	PRKG1,IGFBP3
detection of cold stimulus involved in thermoception	GO:0120169	0.181017	0.742282	GRIK2
negative regulation of plasma membrane bounded cell projection assembly	GO:0120033	0.18137	0.741436	ODF2L,EVI5L,PFN2,KANK1
axonogenesis	GO:0007409	0.181544	0.741019	SEMA6B,GDNF,PLXNA2,PRKCQ,CNTN6,SEMA5A,TIAM2,UNC5D,COBL
cardiac cell development	GO:0055006	0.183304	0.736828	JAG1,CXADR,SORBS2
regulation of locomotion	GO:0040012	0.183408	0.736582	HDAC7,IGF1R,LGALS9,SEMA6B,CCL25,PFN2,KANK1,PLXNA2,PRKG1,CEMIP,JAG1,SPOCK3,SEMA5A,IGFBP3,DLC1,AKT3,CDH11,ARID2,CADM4,SGK1,SP1,SOX9,GPNMB
regulation of cell projection organization	GO:0031344	0.185843	0.730854	ODF2L,KNDC1,SEMA6B,EVI5L,ACTR2,PFN2,KANK1,PLXNA2,TENM3,SEMA5A,TIAM2,COBL,HTT
stem cell development	GO:0048864	0.186213	0.72999	SEMA6B,GDNF,JAG1,SEMA5A
negative regulation of insulin receptor signaling pathway	GO:0046627	0.186743	0.728756	GRB10,KANK1,PRKCQ
regulation of neurogenesis	GO:0050767	0.18744	0.727139	SEMA6B,BIN1,PLXNA2,TENM4,SEMA5A,TIAM2,HAPLN3
cell morphogenesis involved in neuron differentiation	GO:0048667	0.187807	0.726287	KNDC1,SEMA6B,GDNF,PLXNA2,PRKCQ,CNTN6,SEMA5A,TIAM2,UNC5D,COBL
central nervous system development	GO:0007417	0.191423	0.718007	KNDC1,SEMA6B,BIN1,GDNF,PBX1,TENM4,MDGA2,RORA,CNTN6,SEMA5A,DLC1,HAPLN3,SOX9
negative regulation of cell-substrate adhesion	GO:0010812	0.191623	0.717552	KANK1,JAG1,DLC1
negative regulation of cellular response to insulin stimulus	GO:1900077	0.19181	0.71713	GRB10,KANK1,PRKCQ
positive regulation of developmental process	GO:0051094	0.192339	0.715934	LGALS9,BIN1,TP63,GDNF,PLXNA2,TENM4,JAG1,SEMA5A,TIAM2,IGFBP3,ZFPM2,MSR1,GDF6,HAPLN3,COBL,HIPK2,ARID2,RAPGEF3,SP1,ADD1,SP7,SOX9,ZAP70
organ growth	GO:0035265	0.192888	0.714696	DUSP6,SORBS2,ZFPM2,SOX9
positive regulation of glial cell differentiation	GO:0045687	0.194277	0.711579	BIN1,TENM4
regulation of cell migration	GO:0030334	0.197164	0.705172	HDAC7,IGF1R,LGALS9,SEMA6B,CCL25,PFN2,KANK1,PLXNA2,PRKG1,CEMIP,JAG1,SEMA5A,IGFBP3,DLC1,AKT3,CDH11,ARID2,SGK1,SP1,SOX9,GPNMB
negative regulation of Rho protein signal transduction	GO:0035024	0.203561	0.691306	KANK1,DLC1
hindbrain morphogenesis	GO:0021575	0.203561	0.691306	KNDC1,DLC1
proteoglycan metabolic process	GO:0006029	0.206253	0.685599	HS6ST1,XYLT1,HS3ST3B1,CHST15
positive regulation of double-strand break repair via homologous recombination	GO:1905168	0.206856	0.684333	ACTR2,EPC1,HELQ,ARID2
plasma membrane bounded cell projection organization	GO:0120036	0.207369	0.683257	ODF2L,KNDC1,IGF1R,SEMA6B,EVI5L,ACTR2,PFN2,GDNF,KANK1,PLXNA2,PRKCQ,EPB41L3,CNTN6,TENM3,SEMA5A,TIAM2,CEP162,UNC5D,GRIN3A,COBL,SPAG1,SGK1,HTT
positive regulation of cell development	GO:0010720	0.208853	0.68016	LGALS9,BIN1,PLXNA2,TENM4,SEMA5A,TIAM2,HAPLN3,ARID2,ADD1,ZAP70
axon development	GO:0061564	0.210399	0.676956	SEMA6B,GDNF,PLXNA2,PRKCQ,CNTN6,SEMA5A,TIAM2,UNC5D,COBL
regulation of cell adhesion	GO:0030155	0.210709	0.676316	SFTPD,OLFM4,LGALS9,CCL25,KANK1,PLXNA2,PRKG1,PRKCQ,JAG1,TENM3,SEMA5A,DLC1,LAPTM5,ARID2,PKP4,ZAP70,GPNMB
cell migration	GO:0016477	0.213029	0.671562	SFTPD,HDAC7,IGF1R,LGALS9,SEMA6B,CCL25,PFN2,GDNF,KANK1,PLXNA2,PRKG1,PRKCQ,CTNNA3,CEMIP,JAG1,CXADR,SEMA5A,IGFBP3,DLC1,AKT3,CDH11,ARID2,SGK1,SP1,SOX9,ZAP70,GPNMB
regulation of actin polymerization or depolymerization	GO:0008064	0.21354	0.670521	BIN1,PFN2,KANK1,SEMA5A,ADD1
cell projection organization	GO:0030030	0.214406	0.668764	ODF2L,KNDC1,IGF1R,SEMA6B,EVI5L,ACTR2,PFN2,GDNF,KANK1,PLXNA2,PRKCQ,EPB41L3,CNTN6,TENM3,SEMA5A,TIAM2,CEP162,UNC5D,GRIN3A,COBL,SPAG1,SGK1,HTT
regulation of actin filament length	GO:0030832	0.215658	0.666234	BIN1,PFN2,KANK1,SEMA5A,ADD1
regulation of neuron projection development	GO:0010975	0.217456	0.662629	KNDC1,SEMA6B,KANK1,PLXNA2,TENM3,SEMA5A,TIAM2,COBL
action potential	GO:0001508	0.220069	0.657441	BIN1,NPS,CTNNA3,CXADR
cell recognition	GO:0008037	0.222496	0.652677	OPCML,COLEC12,CNTN6,SEMA5A
Golgi calcium ion homeostasis	GO:0032468	0.222891	0.651907	TMEM165
Golgi calcium ion transport	GO:0032472	0.222891	0.651907	TMEM165
response to iron(II) ion	GO:0010040	0.222891	0.651907	ACO1
T-helper 2 cell activation	GO:0035712	0.222891	0.651907	PRKCQ
regulation of eating behavior	GO:1903998	0.222891	0.651907	MC4R
right ventricular cardiac muscle tissue morphogenesis	GO:0003221	0.222891	0.651907	ZFPM2
negative regulation of lamellipodium morphogenesis	GO:2000393	0.222891	0.651907	KANK1
thermoception	GO:0050955	0.222891	0.651907	GRIK2
cellular response to follicle-stimulating hormone stimulus	GO:0071372	0.222891	0.651907	FSHR
central nervous system myelin formation	GO:0032289	0.222891	0.651907	TENM4
germ cell migration	GO:0008354	0.222891	0.651907	CXADR
protein localization to paranode region of axon	GO:0002175	0.222891	0.651907	EPB41L3
lipid tube assembly	GO:0060988	0.222891	0.651907	BIN1
negative regulation of calcium ion transmembrane transport via high voltage-gated calcium channel	GO:1904878	0.222891	0.651907	BIN1
endocardial cushion cell differentiation	GO:0061443	0.222891	0.651907	JAG1
actin filament-based process	GO:0030029	0.223465	0.65079	BIN1,ACTR2,PFN2,KANK1,FRMD3,PRKG1,CTNNA3,EPB41L3,CXADR,SEMA5A,DLC1,COBL,RAPGEF3,ADD1
regulation of ruffle assembly	GO:1900027	0.224979	0.647858	PFN2,KANK1
negative regulation of cell projection organization	GO:0031345	0.2254	0.647046	ODF2L,SEMA6B,EVI5L,PFN2,KANK1,SEMA5A
actin cytoskeleton organization	GO:0030036	0.227025	0.643926	BIN1,ACTR2,PFN2,KANK1,FRMD3,PRKG1,EPB41L3,CXADR,SEMA5A,DLC1,COBL,RAPGEF3,ADD1
muscle structure development	GO:0061061	0.227271	0.643457	BIN1,ZBTB18,RORA,JAG1,CXADR,SORBS2,IGFBP3,ZFPM2,ARID2,SOX9
regulation of actin filament organization	GO:0110053	0.23088	0.636614	BIN1,PFN2,KANK1,SEMA5A,DLC1,RAPGEF3,ADD1
regulation of cell differentiation	GO:0045595	0.2311	0.636201	HDAC7,LGALS9,SEMA6B,BIN1,TP63,GDNF,PLXNA2,TENM4,RORA,CRIM1,JAG1,SEMA5A,TIAM2,IGFBP3,MSR1,GDF6,HAPLN3,L3MBTL1,ARID2,ADD1,SP7,SOX9,ZAP70
glycosaminoglycan biosynthetic process	GO:0006024	0.23272	0.633166	CEMIP,XYLT1,HS3ST3B1,CHST15
animal organ development	GO:0048513	0.234143	0.63052	KNDC1,SFTPD,SEMA6B,TP63,GDNF,PBX1,ZBTB18,COL13A1,DUSP6,RORA,XYLT1,PAX3,FSHR,JAG1,CXADR,TENM3,SORBS2,ZFP42,SEMA5A,ZFPM2,DLC1,GDF6,COBL,CDH11,HIPK2,ELF3,PHF2,SOX9
cell motility	GO:0048870	0.234792	0.629317	SFTPD,HDAC7,IGF1R,LGALS9,SEMA6B,CCL25,PFN2,GDNF,KANK1,PLXNA2,PRKG1,PRKCQ,CTNNA3,CEMIP,JAG1,CXADR,SPOCK3,SEMA5A,IGFBP3,DLC1,AKT3,CDH11,ARID2,CADM4,SGK1,SP1,SOX9,ZAP70,GPNMB
actin polymerization or depolymerization	GO:0008154	0.235153	0.62865	BIN1,PFN2,KANK1,SEMA5A,COBL,ADD1
positive regulation of gliogenesis	GO:0014015	0.235346	0.628293	BIN1,TENM4
aminoglycan biosynthetic process	GO:0006023	0.235639	0.627754	CEMIP,XYLT1,HS3ST3B1,CHST15
regulation of nervous system development	GO:0051960	0.238603	0.622325	SEMA6B,BIN1,PLXNA2,TENM4,SEMA5A,TIAM2,HAPLN3
regulation of anatomical structure morphogenesis	GO:0022603	0.243413	0.613657	KNDC1,SEMA6B,GDNF,KANK1,PLXNA2,TENM4,EPB41L3,SEMA5A,TIAM2,DLC1,HIPK2,RAPGEF3,SP1,SOX9,GPNMB
programmed cell death	GO:0012501	0.244493	0.611733	IGF1R,LGALS9,PIH1D1,BIN1,MECOM,TP63,GDNF,STK3,RNF186,EPC1,PRKCQ,DUSP6,PAX3,FHIT,SEMA5A,IGFBP3,DLC1,GDF6,DPP9,PDK4,LAPTM5,HIPK2,CTSS,IRF3,SGK1,CUL1,SOX9,ESPL1,HTT
cell death	GO:0008219	0.246137	0.608822	IGF1R,LGALS9,PIH1D1,BIN1,MECOM,TP63,GDNF,STK3,RNF186,EPC1,PRKCQ,DUSP6,PAX3,FHIT,SEMA5A,IGFBP3,DLC1,GDF6,DPP9,PDK4,LAPTM5,HIPK2,CTSS,IRF3,SGK1,CUL1,SOX9,ESPL1,HTT
embryonic epithelial tube formation	GO:0001838	0.246606	0.607996	GDNF,DLC1,COBL,SOX9
regulation of axonogenesis	GO:0050770	0.247121	0.60709	SEMA6B,PLXNA2,SEMA5A,TIAM2
regulation of insulin receptor signaling pathway	GO:0046626	0.247554	0.606331	GRB10,KANK1,PRKCQ
regulation of cellular response to insulin stimulus	GO:1900076	0.247554	0.606331	GRB10,KANK1,PRKCQ
regulation of platelet aggregation	GO:0090330	0.247644	0.606172	PRKG1,PRKCQ
heart development	GO:0007507	0.251471	0.599511	DUSP6,JAG1,CXADR,SORBS2,ZFPM2,DLC1,CDH11,SOX9
regulation of actin filament-based process	GO:0032970	0.253745	0.595602	BIN1,PFN2,KANK1,CTNNA3,SEMA5A,DLC1,RAPGEF3,ADD1
positive regulation of multicellular organismal process	GO:0051240	0.256296	0.591259	IGF1R,LGALS9,BIN1,GDNF,GRB10,LY96,PLXNA2,PRKCQ,TENM4,RORA,MC4R,JAG1,SEMA5A,TIAM2,ZFPM2,GDF6,HAPLN3,LAPTM5,HIPK2,ARID2,IRF3,RAPGEF3,SP1,SOX9,ZAP70
positive regulation of cellular process	GO:0048522	0.258163	0.588107	CNST,KNDC1,SFTPD,MAML2,HDAC7,OLFM4,IGF1R,LGALS9,PVR,SEMA6B,PIH1D1,CCL25,BIN1,ACTR2,PFN2,MECOM,TP63,GDNF,GRB10,LY96,STK3,KANK1,PBX1,PLXNA2,ZBTB18,NPS,EPC1,PRKCQ,TENM4,DUSP6,RORA,CEMIP,DPP10,PAX3,FSHR,JAG1,IGF2BP2,IL5RA,TENM3,SEMA5A,GRIK2,TIAM2,IGFBP3,ZFPM2,DLC1,MSR1,UBXN2B,GDF6,MED27,MMP1,KLF5,MED6,HAPLN3,KLKB1,HELQ,IGF2BP3,COBL,AKT3,LAPTM5,LY86,HIPK2,CTSS,ELF3,P2RX2,ARID2,RAB27A,PHF2,IRF3,CUL1,RA…
positive regulation of DNA recombination	GO:0045911	0.258512	0.587519	ACTR2,EPC1,HELQ,ARID2
cardiac muscle cell action potential	GO:0086001	0.25875	0.587119	BIN1,CTNNA3,CXADR
regulation of cardiac muscle cell contraction	GO:0086004	0.260618	0.583995	BIN1,CTNNA3
T-tubule organization	GO:0033292	0.260679	0.583893	BIN1
negative regulation of primary amine oxidase activity	GO:1902283	0.260679	0.583893	DAOA
epidermal cell division	GO:0010481	0.260679	0.583893	TP63
regulation of epidermal cell division	GO:0010482	0.260679	0.583893	TP63
negative regulation of action potential	GO:0045759	0.260679	0.583893	BIN1
regulation of homophilic cell adhesion	GO:1903385	0.260679	0.583893	TENM3
response to melanocyte-stimulating hormone	GO:1990680	0.260679	0.583893	MC4R
response to follicle-stimulating hormone	GO:0032354	0.260679	0.583893	FSHR
follicle-stimulating hormone signaling pathway	GO:0042699	0.260679	0.583893	FSHR
pentose catabolic process	GO:0019323	0.260679	0.583893	DHDH
negative regulation of cardiac muscle contraction	GO:0055118	0.260679	0.583893	BIN1
regulation of AV node cell action potential	GO:0098904	0.260679	0.583893	CXADR
paranodal junction assembly	GO:0030913	0.260679	0.583893	EPB41L3
ventricular cardiac muscle cell action potential	GO:0086005	0.26077	0.583743	BIN1,CTNNA3
ossification	GO:0001503	0.26337	0.579434	HDAC7,TP63,COL13A1,XYLT1,CRIM1,CDH11,SP7,SOX9
epithelial structure maintenance	GO:0010669	0.264418	0.577709	CXADR,TFF3,SOX9
insulin receptor signaling pathway	GO:0008286	0.266715	0.573952	IGF1R,GRB10,KANK1,PRKCQ,PDK4
positive regulation of biological process	GO:0048518	0.266868	0.573704	CNST,KNDC1,SFTPD,MAML2,HDAC7,OLFM4,IGF1R,LGALS9,PVR,SEMA6B,PIH1D1,CCL25,BIN1,ACTR2,PFN2,MECOM,TP63,GDNF,GRB10,LY96,STK3,KANK1,PBX1,PLXNA2,ZBTB18,C8B,NPS,EPC1,PRKCQ,TENM4,DUSP6,RORA,CEMIP,COLEC12,MC4R,DPP10,PAX3,FSHR,JAG1,SGK2,IGF2BP2,IL5RA,TENM3,SEMA5A,GRIK2,TIAM2,IGFBP3,ZFPM2,DLC1,MSR1,UBXN2B,GDF6,MED27,MMP1,KLF5,MED6,HAPLN3,KLKB1,HELQ,IGF2BP3,COBL,AKT3,LAPTM5,LY86,HIPK2,CTSS,ELF3,P2RX2,ARID2,RA…
regulation of heart growth	GO:0060420	0.267242	0.573096	DUSP6,ZFPM2
ruffle assembly	GO:0097178	0.267242	0.573096	PFN2,KANK1
actomyosin structure organization	GO:0031032	0.269584	0.569307	PFN2,FRMD3,EPB41L3,DLC1,RAPGEF3
epithelial tube formation	GO:0072175	0.270303	0.568149	GDNF,DLC1,COBL,SOX9
morphogenesis of embryonic epithelium	GO:0016331	0.270303	0.568149	GDNF,DLC1,COBL,SOX9
positive regulation of chondrocyte differentiation	GO:0032332	0.272548	0.564556	GDF6,SOX9
Notch signaling pathway	GO:0007219	0.275315	0.560171	MAML2,TP63,JAG1,SORBS2
negative regulation of cell-matrix adhesion	GO:0001953	0.277525	0.556698	JAG1,DLC1
cell communication	GO:0007154	0.278549	0.555099	RALGPS2,MAML2,HDAC7,OLFM4,DENND4A,IGF1R,LGALS9,SEMA6B,PIH1D1,CCL25,CHL1,MECOM,TP63,GDNF,GRB10,LY96,STK3,KANK1,RNF186,PLXNA2,GFRA1,NPS,PRKG1,PRKCQ,CTNNA3,DUSP6,ANKS1B,KCNK10,GPR176,RORA,PIK3C3,COLEC12,MC4R,CRIM1,FSHR,JAG1,SGK2,CXADR,IL5RA,FHIT,CLNK,SORBS2,SEMA5A,GRIK2,TIAM2,CDHR3,PTPRN2,IGFBP3,DLC1,DLGAP2,GFRA2,GDF6,GRIN3A,PFDN5,KLF5,PDK4,TAC1,AKT3,LAPTM5,LY86,HIPK2,CTSS,P2RX2,PCDH8,RASGRF2,CADM4,…
aortic valve morphogenesis	GO:0003180	0.278844	0.554639	JAG1,CDH11,SOX9
glycosaminoglycan metabolic process	GO:0030203	0.278985	0.554419	CEMIP,XYLT1,HS3ST3B1,CHST15
male gonad development	GO:0008584	0.280574	0.551952	FSHR,ZFP42,SOX9
positive regulation of cell projection organization	GO:0031346	0.281318	0.550802	ACTR2,PLXNA2,TENM3,SEMA5A,TIAM2,COBL,HTT
mesenchymal cell migration	GO:0090497	0.284147	0.546457	SEMA6B,GDNF,SEMA5A
neural crest cell migration	GO:0001755	0.284147	0.546457	SEMA6B,GDNF,SEMA5A
development of primary male sexual characteristics	GO:0046546	0.284477	0.545954	FSHR,ZFP42,SOX9
circulatory system development	GO:0072359	0.285036	0.545101	HDAC7,DUSP6,RORA,JAG1,CXADR,SORBS2,SEMA5A,ZFPM2,DLC1,AKT3,CDH11,HIPK2,RAPGEF3,SP1,SOX9,GPNMB
cardiac muscle tissue growth	GO:0055017	0.285219	0.544822	SORBS2,ZFPM2
regulation of actin filament-based movement	GO:1903115	0.285219	0.544822	BIN1,CTNNA3
myoblast differentiation	GO:0045445	0.286003	0.54363	JAG1,IGFBP3,ARID2,SOX9
skeletal system development	GO:0001501	0.286125	0.543444	MATN3,COL13A1,XYLT1,GDF6,HAPLN3,CDH11,SOX9
tube formation	GO:0035148	0.287253	0.541736	GDNF,DLC1,COBL,SOX9
sulfur compound biosynthetic process	GO:0044272	0.287334	0.541613	HS6ST1,XYLT1,HS3ST3B1,PDK4,CHST15,SP1
aortic valve development	GO:0003176	0.288881	0.539281	JAG1,CDH11,SOX9
aminoglycan metabolic process	GO:0006022	0.289503	0.538347	CEMIP,XYLT1,HS3ST3B1,CHST15
regulation of multicellular organismal process	GO:0051239	0.289524	0.538315	SFTPD,HDAC7,IGF1R,LGALS9,SEMA6B,BIN1,PFN2,GDNF,GRB10,LY96,PLXNA2,PRKG1,PRKCQ,CTNNA3,TENM4,DUSP6,RORA,MC4R,JAG1,CXADR,IGF2BP2,SEMA5A,TIAM2,ZFPM2,GDF6,HAPLN3,KLKB1,IGF2BP3,AKT3,LAPTM5,L3MBTL1,HIPK2,ARID2,IRF3,SGK1,RAPGEF3,SP1,ADD1,SOX9,ZAP70,GPNMB
regulation of homotypic cell-cell adhesion	GO:0034110	0.289526	0.538312	PRKG1,PRKCQ
cerebellar granule cell precursor proliferation	GO:0021930	0.289841	0.53784	RORA
neuron-neuron synaptic transmission	GO:0007270	0.289841	0.53784	DLGAP2
cell proliferation in hindbrain	GO:0021534	0.289841	0.53784	RORA
cell proliferation in external granule layer	GO:0021924	0.289841	0.53784	RORA
citrate metabolic process	GO:0006101	0.289841	0.53784	ACO1
pulmonary artery morphogenesis	GO:0061156	0.289841	0.53784	JAG1
protein localization to juxtaparanode region of axon	GO:0071205	0.289841	0.53784	EPB41L3
manganese ion transmembrane transport	GO:0071421	0.289841	0.53784	TMEM165
signaling	GO:0023052	0.292874	0.53332	RALGPS2,MAML2,HDAC7,OLFM4,DENND4A,IGF1R,LGALS9,SEMA6B,PIH1D1,CCL25,CHL1,MECOM,TP63,GDNF,GRB10,LY96,STK3,KANK1,RNF186,PLXNA2,GFRA1,NPS,PRKG1,PRKCQ,DUSP6,ANKS1B,KCNK10,GPR176,RORA,PIK3C3,COLEC12,MC4R,CRIM1,FSHR,JAG1,SGK2,CXADR,IL5RA,FHIT,CLNK,SORBS2,SEMA5A,GRIK2,TIAM2,CDHR3,PTPRN2,IGFBP3,DLC1,DLGAP2,GFRA2,GDF6,GRIN3A,PFDN5,KLF5,PDK4,TAC1,AKT3,LAPTM5,LY86,HIPK2,CTSS,P2RX2,PCDH8,RASGRF2,CADM4,IRF3,GR…
regulation of actin filament polymerization	GO:0030833	0.293079	0.533015	BIN1,PFN2,KANK1,ADD1
negative regulation of cell-cell adhesion	GO:0022408	0.293355	0.532607	SFTPD,LGALS9,CCL25,PRKG1,JAG1,LAPTM5,GPNMB
regulation of smooth muscle cell migration	GO:0014910	0.295696	0.529155	PRKG1,IGFBP3
apoptotic process	GO:0006915	0.295805	0.528995	IGF1R,LGALS9,PIH1D1,BIN1,TP63,GDNF,STK3,RNF186,EPC1,PRKCQ,DUSP6,PAX3,FHIT,SEMA5A,IGFBP3,DLC1,GDF6,PDK4,HIPK2,CTSS,IRF3,SGK1,CUL1,SOX9,ESPL1,HTT
semi-lunar valve development	GO:1905314	0.296705	0.527675	JAG1,CDH11,SOX9
anatomical structure formation involved in morphogenesis	GO:0048646	0.29734	0.526746	KNDC1,HDAC7,GDNF,TENM4,RORA,EPB41L3,JAG1,SEMA5A,DLC1,COBL,AKT3,CDH11,HIPK2,RAPGEF3,SP1,SOX9,GPNMB
positive regulation of Notch signaling pathway	GO:0045747	0.29855	0.524983	TP63,JAG1
regulation of glial cell differentiation	GO:0045685	0.29855	0.524983	BIN1,TENM4
female gonad development	GO:0008585	0.29855	0.524983	FSHR,ZFP42
male sex differentiation	GO:0046661	0.298635	0.52486	FSHR,ZFP42,SOX9
cardiocyte differentiation	GO:0035051	0.29894	0.524415	JAG1,CXADR,SORBS2
development of primary female sexual characteristics	GO:0046545	0.299508	0.523592	FSHR,ZFP42
negative regulation of striated muscle contraction	GO:0045988	0.299746	0.523246	BIN1
positive regulation of action potential	GO:0045760	0.299746	0.523246	NPS
mitochondrial ATP transmembrane transport	GO:1990544	0.299746	0.523246	SLC25A41,SLC25A23
spinal cord motor neuron differentiation	GO:0021522	0.299746	0.523246	MDGA2
negative regulation of vascular associated smooth muscle cell migration	GO:1904753	0.299746	0.523246	PRKG1
cardiac neural crest cell development involved in outflow tract morphogenesis	GO:0061309	0.299746	0.523246	JAG1
cardiac neural crest cell development involved in heart development	GO:0061308	0.299746	0.523246	JAG1
cardiac neural crest cell differentiation involved in heart development	GO:0061307	0.299746	0.523246	JAG1
response to nitrosative stress	GO:0051409	0.299746	0.523246	DUSP6
protein localization to axon	GO:0099612	0.299746	0.523246	EPB41L3
positive regulation of axon extension involved in axon guidance	GO:0048842	0.299746	0.523246	SEMA5A
cardiac conduction	GO:0061337	0.299763	0.523222	BIN1,CTNNA3,CXADR
regulation of organ growth	GO:0046620	0.299775	0.523205	DUSP6,ZFPM2
negative regulation of smooth muscle cell proliferation	GO:0048662	0.299775	0.523205	PRKG1,IGFBP3
regulation of actin cytoskeleton organization	GO:0032956	0.301087	0.521308	BIN1,PFN2,KANK1,SEMA5A,DLC1,RAPGEF3,ADD1
tissue homeostasis	GO:0001894	0.3015	0.520713	PCDH15,MC4R,CXADR,TFF3,SOX9
anatomical structure homeostasis	GO:0060249	0.3015	0.520713	PCDH15,MC4R,CXADR,TFF3,SOX9
actin filament polymerization	GO:0030041	0.301993	0.520003	BIN1,PFN2,KANK1,COBL,ADD1
negative regulation of actin filament polymerization	GO:0030837	0.302393	0.519428	PFN2,KANK1,ADD1
positive regulation of programmed cell death	GO:0043068	0.302523	0.519241	LGALS9,BIN1,TP63,STK3,DUSP6,IGFBP3,DLC1,LAPTM5,CTSS,HTT
regulation of double-strand break repair via homologous recombination	GO:0010569	0.302998	0.51856	ACTR2,EPC1,HELQ,ARID2
positive regulation of cartilage development	GO:0061036	0.30416	0.516898	GDF6,SOX9
homophilic cell adhesion via plasma membrane adhesion molecules	GO:0007156	0.305959	0.514336	PVR,CNTN6,TENM3,CADM4
positive regulation of interleukin-4 production	GO:0032753	0.308028	0.511409	LGALS9,PRKCQ
regulation of heart rate by cardiac conduction	GO:0086091	0.308119	0.511282	BIN1,CTNNA3
glutamate receptor signaling pathway	GO:0007215	0.308533	0.510698	GRIK2,GRIN3A
regulation of gliogenesis	GO:0014013	0.308533	0.510698	BIN1,TENM4
smooth muscle cell migration	GO:0014909	0.308533	0.510698	PRKG1,IGFBP3
ruffle organization	GO:0031529	0.308533	0.510698	PFN2,KANK1
imidazole-containing compound metabolic process	GO:0052803	0.308613	0.510586	HNMT
positive regulation of cholesterol storage	GO:0010886	0.308613	0.510586	MSR1
cell growth involved in cardiac muscle cell development	GO:0061049	0.308613	0.510586	SORBS2
peptidyl-proline hydroxylation	GO:0019511	0.308613	0.510586	P3H2
histamine metabolic process	GO:0001692	0.308613	0.510586	HNMT
diadenosine polyphosphate catabolic process	GO:0015961	0.308613	0.510586	FHIT
podocyte cell migration	GO:0090521	0.308613	0.510586	KANK1
cerebellar granule cell differentiation	GO:0021707	0.308613	0.510586	KNDC1
interleukin-5-mediated signaling pathway	GO:0038043	0.308613	0.510586	IL5RA
physiological cardiac muscle hypertrophy	GO:0003301	0.308613	0.510586	SORBS2
cerebellar granular layer formation	GO:0021684	0.308613	0.510586	KNDC1
physiological muscle hypertrophy	GO:0003298	0.308613	0.510586	SORBS2
detection of temperature stimulus involved in sensory perception	GO:0050961	0.308613	0.510586	GRIK2
glutamatergic neuron differentiation	GO:1905962	0.308613	0.510586	KNDC1
detection of temperature stimulus	GO:0016048	0.308613	0.510586	GRIK2
negative regulation of lamellipodium organization	GO:1902744	0.308613	0.510586	KANK1
bundle of His cell-Purkinje myocyte adhesion involved in cell communication	GO:0086073	0.308613	0.510586	CTNNA3
positive regulation of actin filament polymerization	GO:0030838	0.308731	0.510419	BIN1,PFN2
female sex differentiation	GO:0046660	0.308731	0.510419	FSHR,ZFP42
carbohydrate mediated signaling	GO:0009756	0.308872	0.510221	PIH1D1,COLEC12
endochondral bone morphogenesis	GO:0060350	0.310543	0.507878	COL13A1,SOX9
actin filament organization	GO:0007015	0.311401	0.506681	BIN1,ACTR2,PFN2,KANK1,SEMA5A,DLC1,COBL,RAPGEF3,ADD1
nucleus organization	GO:0006997	0.311617	0.506378	BIN1,EPC1,UBXN2B,HIPK2,PHF2
negative regulation of small GTPase mediated signal transduction	GO:0051058	0.312276	0.505462	KANK1,DLC1
developmental growth	GO:0048589	0.312724	0.504839	SEMA6B,DUSP6,SORBS2,SEMA5A,ZFPM2,COBL,SOX9
negative regulation of axon extension involved in axon guidance	GO:0048843	0.313684	0.503508	SEMA6B,SEMA5A
regulation of osteoblast differentiation	GO:0045667	0.314793	0.501975	HDAC7,TP63,CRIM1,SOX9
negative regulation of cellular senescence	GO:2000773	0.315577	0.500895	TP63,AKT3
cell-substrate adhesion	GO:0031589	0.315904	0.500445	OLFM4,CCL25,KANK1,COL13A1,JAG1,DLC1,CDH11
chondroitin sulfate proteoglycan biosynthetic process	GO:0050650	0.31826	0.497218	XYLT1,CHST15
heart valve morphogenesis	GO:0003179	0.319527	0.495492	JAG1,CDH11,SOX9
metanephros development	GO:0001656	0.319609	0.495381	GDNF,GDF6,SOX9
cell-cell junction organization	GO:0045216	0.319613	0.495375	EPB41L3,CXADR,CDHR3,CDH11,ADD1,PKP4
positive regulation of transcription by RNA polymerase II	GO:0045944	0.319856	0.495046	MAML2,ACTR2,TP63,GDNF,PBX1,ZBTB18,EPC1,RORA,PAX3,JAG1,ZFPM2,MED27,KLF5,MED6,HIPK2,ELF3,IRF3,SP1,SP7,SOX9
regulation of cell shape	GO:0008360	0.320307	0.494433	PLXNA2,EPB41L3,DLC1
stem cell differentiation	GO:0048863	0.321123	0.493328	SEMA6B,GDNF,JAG1,SEMA5A,SP7,SOX9
cardiac muscle cell development	GO:0055013	0.32122	0.493197	CXADR,SORBS2
cell surface receptor signaling pathway	GO:0007166	0.321451	0.492886	MAML2,IGF1R,SEMA6B,CCL25,TP63,GDNF,GRB10,LY96,STK3,KANK1,PLXNA2,GFRA1,PRKCQ,ANKS1B,RORA,CRIM1,JAG1,IL5RA,CLNK,SORBS2,SEMA5A,GRIK2,IGFBP3,GFRA2,GDF6,GRIN3A,PFDN5,PDK4,LAPTM5,LY86,HIPK2,CADM4,SOX9,ZAP70,HTT
positive regulation of apoptotic process	GO:0043065	0.32216	0.491929	LGALS9,BIN1,TP63,STK3,DUSP6,IGFBP3,DLC1,CTSS,HTT
developmental cell growth	GO:0048588	0.322329	0.491701	SEMA6B,SORBS2,SEMA5A,COBL,SOX9
pentose metabolic process	GO:0019321	0.322454	0.491532	DHDH
cerebellar granular layer morphogenesis	GO:0021683	0.322454	0.491532	KNDC1
regulation of Rab protein signal transduction	GO:0032483	0.322454	0.491532	DENND4A
positive regulation of gastrulation	GO:2000543	0.322454	0.491532	TENM4
equilibrioception	GO:0050957	0.322454	0.491532	PCDH15
histidine metabolic process	GO:0006547	0.322454	0.491532	HNMT
histidine catabolic process	GO:0006548	0.322454	0.491532	HNMT
cellular response to gonadotropin stimulus	GO:0071371	0.322454	0.491532	FSHR
negative regulation of dendritic spine development	GO:0061000	0.322454	0.491532	GRIN3A
positive regulation of fibroblast apoptotic process	GO:2000271	0.322454	0.491532	TP63
regulation of lamellipodium organization	GO:1902743	0.322739	0.491149	ACTR2,KANK1
chondroitin sulfate proteoglycan metabolic process	GO:0050654	0.323864	0.489638	XYLT1,CHST15
sensory perception of sound	GO:0007605	0.323922	0.48956	PCDH15,CEMIP,PAX3,P2RX2
negative regulation of osteoblast differentiation	GO:0045668	0.324643	0.488595	HDAC7,CRIM1,SOX9
glial cell differentiation	GO:0010001	0.326471	0.486156	BIN1,TENM4,HAPLN3,SOX9
regulation of plasma membrane bounded cell projection assembly	GO:0120032	0.328216	0.48384	ODF2L,EVI5L,ACTR2,PFN2,KANK1,HTT
regulation of cell projection assembly	GO:0060491	0.329294	0.482416	ODF2L,EVI5L,ACTR2,PFN2,KANK1,HTT
regulation of axon extension involved in axon guidance	GO:0048841	0.329819	0.481725	SEMA6B,SEMA5A
cellular response to carbohydrate stimulus	GO:0071322	0.330506	0.48082	IGF1R,PIH1D1,COLEC12,PTPRN2
regulation of programmed cell death	GO:0043067	0.332067	0.478774	IGF1R,LGALS9,PIH1D1,BIN1,MECOM,TP63,GDNF,STK3,EPC1,PRKCQ,DUSP6,SEMA5A,IGFBP3,DLC1,DPP9,PDK4,LAPTM5,CTSS,IRF3,SGK1,SOX9,HTT
regulation of supramolecular fiber organization	GO:1902903	0.332123	0.478701	BIN1,PFN2,KANK1,SEMA5A,DLC1,PFDN5,RAPGEF3,ADD1
cardiac muscle cell action potential involved in contraction	GO:0086002	0.332981	0.477581	BIN1,CTNNA3
cardiac septum morphogenesis	GO:0060411	0.332981	0.477581	JAG1,ZFPM2
regulation of cell-cell adhesion	GO:0022407	0.333405	0.477028	SFTPD,LGALS9,CCL25,PRKG1,PRKCQ,JAG1,TENM3,LAPTM5,ARID2,ZAP70,GPNMB
transmembrane receptor protein tyrosine kinase signaling pathway	GO:0007169	0.3339	0.476383	IGF1R,GRB10,KANK1,PRKCQ,ANKS1B,CLNK,IGFBP3,GFRA2,PDK4,CADM4,SOX9,ZAP70
positive regulation of cardiac epithelial to mesenchymal transition	GO:0062043	0.334712	0.475329	JAG1
ADP transport	GO:0015866	0.334712	0.475329	SLC25A41,SLC25A23
diadenosine polyphosphate metabolic process	GO:0015959	0.334712	0.475329	FHIT
Rab protein signal transduction	GO:0032482	0.334712	0.475329	DENND4A
response to gonadotropin	GO:0034698	0.334712	0.475329	FSHR
podocyte development	GO:0072015	0.334712	0.475329	JAG1
regulation of aspartic-type endopeptidase activity involved in amyloid precursor protein catabolic process	GO:1902959	0.334712	0.475329	BIN1
positive regulation of astrocyte differentiation	GO:0048711	0.334712	0.475329	BIN1
sensory perception of temperature stimulus	GO:0050951	0.334712	0.475329	GRIK2
positive regulation of oligodendrocyte differentiation	GO:0048714	0.334712	0.475329	TENM4
eating behavior	GO:0042755	0.334712	0.475329	MC4R
regulation of tetrapyrrole metabolic process	GO:1901401	0.334712	0.475329	CLYBL
positive regulation of double-strand break repair	GO:2000781	0.33604	0.473609	ACTR2,EPC1,HELQ,ARID2
regulation of stress fiber assembly	GO:0051492	0.336178	0.47343	PFN2,DLC1,RAPGEF3
regulation of cell-substrate adhesion	GO:0010810	0.336783	0.47265	OLFM4,CCL25,KANK1,JAG1,DLC1
regulation of platelet activation	GO:0010543	0.336852	0.472561	PRKG1,PRKCQ
muscle cell migration	GO:0014812	0.336852	0.472561	PRKG1,IGFBP3
regulation of stem cell differentiation	GO:2000736	0.33787	0.47125	GDNF,JAG1,SP7,SOX9
negative regulation of protein polymerization	GO:0032272	0.338097	0.470959	PFN2,KANK1,ADD1
sensory perception of mechanical stimulus	GO:0050954	0.340446	0.467951	PCDH15,CEMIP,PAX3,P2RX2
CRD-mediated mRNA stabilization	GO:0070934	0.340693	0.467637	IGF2BP2,IGF2BP3
interleukin-4 production	GO:0032633	0.34078	0.467526	LGALS9,PRKCQ
regulation of interleukin-4 production	GO:0032673	0.34078	0.467526	LGALS9,PRKCQ
regulation of T cell apoptotic process	GO:0070232	0.34078	0.467526	LGALS9,PRKCQ
negative regulation of supramolecular fiber organization	GO:1902904	0.342147	0.465787	PFN2,KANK1,DLC1,PFDN5,ADD1
animal organ morphogenesis	GO:0009887	0.342242	0.465667	GDNF,PBX1,COL13A1,PAX3,JAG1,TENM3,ZFPM2,DLC1,ELF3,SOX9
regulation of cell morphogenesis	GO:0022604	0.343799	0.463696	KANK1,PLXNA2,EPB41L3,DLC1
regulation of multicellular organismal development	GO:2000026	0.34421	0.463176	LGALS9,SEMA6B,BIN1,GDNF,PLXNA2,TENM4,DUSP6,SEMA5A,TIAM2,ZFPM2,GDF6,HAPLN3,L3MBTL1,HIPK2,ARID2,RAPGEF3,SP1,ADD1,SOX9,ZAP70,GPNMB
semaphorin-plexin signaling pathway involved in neuron projection guidance	GO:1902285	0.344374	0.46297	PLXNA2
semaphorin-plexin signaling pathway involved in axon guidance	GO:1902287	0.344374	0.46297	PLXNA2
glomerular epithelial cell development	GO:0072310	0.344374	0.46297	JAG1
cobalamin metabolic process	GO:0009235	0.344374	0.46297	CLYBL
positive regulation of synaptic transmission, GABAergic	GO:0032230	0.344374	0.46297	NPS
regulation of aspartic-type peptidase activity	GO:1905245	0.344374	0.46297	BIN1
manganese ion transport	GO:0006828	0.344374	0.46297	TMEM165
replacement ossification	GO:0036075	0.344374	0.46297	COL13A1
cyclooxygenase pathway	GO:0019371	0.344374	0.46297	TBXAS1
regulation of cardiac epithelial to mesenchymal transition	GO:0062042	0.344374	0.46297	JAG1
positive regulation of execution phase of apoptosis	GO:1900119	0.344374	0.46297	DLC1
regulation of fibroblast apoptotic process	GO:2000269	0.344374	0.46297	TP63
positive regulation by host of viral genome replication	GO:0044829	0.344374	0.46297	PIK3C3
negative regulation of T cell apoptotic process	GO:0070233	0.344374	0.46297	PRKCQ
endochondral ossification	GO:0001958	0.344374	0.46297	COL13A1
cardiac ventricle morphogenesis	GO:0003208	0.344399	0.462939	JAG1,ZFPM2
cell-matrix adhesion	GO:0007160	0.348592	0.457682	CCL25,COL13A1,JAG1,DLC1,CDH11
positive regulation of supramolecular fiber organization	GO:1902905	0.348625	0.457642	BIN1,PFN2,SEMA5A,RAPGEF3
heart valve development	GO:0003170	0.349274	0.456834	JAG1,CDH11,SOX9
heterotypic cell-cell adhesion	GO:0034113	0.349751	0.456241	CTNNA3,CXADR
muscle cell development	GO:0055001	0.350703	0.45506	BIN1,CXADR,SORBS2
regulation of biological process	GO:0050789	0.351135	0.454526	RALGPS2,CNST,ODF2L,KNDC1,SFTPD,MAML2,HDAC7,OLFM4,DENND4A,IGF1R,LGALS9,PVR,SEMA6B,PIH1D1,CCL25,EVI5L,BIN1,ACTR2,CHL1,ZNF80,PFN2,MECOM,TP63,P3H2,PDS5A,GDNF,RAB3C,GRB10,LY96,STK3,KANK1,PBX1,RNF186,PLXNA2,ZBTB18,C8B,GFRA1,NPS,EPC1,PRKG1,PRKCQ,CTNNA3,TENM4,DUSP6,ANKS1B,CLYBL,KLF12,KCNK10,GPR176,RORA,CEMIP,RBFOX1,PIK3C3,COLEC12,EPB41L3,MC4R,DPP10,TFCP2L1,PAX3,CRIM1,FSHR,JAG1,SGK2,CXADR,IGF2BP2,IL5RA,FH…
cell communication involved in cardiac conduction	GO:0086065	0.35221	0.453198	CTNNA3,CXADR
fibroblast apoptotic process	GO:0044346	0.353007	0.452217	TP63
plasma membrane raft organization	GO:0044857	0.353007	0.452217	COLEC12
myelin maintenance	GO:0043217	0.353007	0.452217	EPB41L3
cerebellar granular layer development	GO:0021681	0.353007	0.452217	KNDC1
negative regulation of platelet aggregation	GO:0090331	0.353007	0.452217	PRKG1
autophagy of peroxisome	GO:0030242	0.353007	0.452217	PIK3C3
AV node cell to bundle of His cell signaling	GO:0086027	0.353007	0.452217	CXADR
AV node cell action potential	GO:0086016	0.353007	0.452217	CXADR
regulation of vitamin metabolic process	GO:0030656	0.353007	0.452217	CLYBL
negative regulation of muscle contraction	GO:0045932	0.353007	0.452217	BIN1
protein K29-linked ubiquitination	GO:0035519	0.353007	0.452217	RNF186
adherens junction organization	GO:0034332	0.353524	0.451581	CDHR3,CDH11,ADD1
outflow tract morphogenesis	GO:0003151	0.35369	0.451378	JAG1,ZFPM2
muscle cell proliferation	GO:0033002	0.354222	0.450725	PRKG1,IGFBP3,ZFPM2
regulation of actomyosin structure organization	GO:0110020	0.35491	0.449882	PFN2,DLC1,RAPGEF3
positive regulation of cytoskeleton organization	GO:0051495	0.355036	0.449728	BIN1,PFN2,SEMA5A,RAPGEF3
negative regulation of cytoskeleton organization	GO:0051494	0.355123	0.449621	PFN2,KANK1,DLC1,ADD1
head development	GO:0060322	0.356783	0.447596	KNDC1,SEMA6B,CRISPLD1,PBX1,RORA,SEMA5A,DLC1
regulation of actin filament bundle assembly	GO:0032231	0.358163	0.445919	PFN2,DLC1,RAPGEF3
protein targeting to lysosome	GO:0006622	0.359742	0.444009	PIK3C3,LAPTM5
negative regulation of proteolysis	GO:0045861	0.360474	0.443126	PIH1D1,BIN1,FHIT,SPOCK3,HIPK2
negative regulation of neuron projection development	GO:0010977	0.361096	0.442377	SEMA6B,KANK1,SEMA5A
biological regulation	GO:0065007	0.361915	0.441393	RALGPS2,CNST,ODF2L,KNDC1,SFTPD,MAML2,HDAC7,OLFM4,DENND4A,IGF1R,LGALS9,PVR,SEMA6B,PIH1D1,CCL25,EVI5L,BIN1,ACTR2,CHL1,ZNF80,PFN2,MECOM,TP63,P3H2,PDS5A,TMEM165,GDNF,RAB3C,GRB10,LY96,STK3,KANK1,PBX1,RNF186,PLXNA2,ZBTB18,C8B,GFRA1,NPS,EPC1,PRKG1,PRKCQ,CTNNA3,TENM4,DUSP6,ANKS1B,CLYBL,DAOA,KLF12,KCNK10,GPR176,RORA,CEMIP,RBFOX1,PIK3C3,COLEC12,EPB41L3,MC4R,DPP10,TFCP2L1,PAX3,CRIM1,FSHR,JAG1,SGK2,CXADR,IGF…
cell population proliferation	GO:0008283	0.362154	0.441107	SFTPD,IGF1R,LGALS9,MECOM,P3H2,GDNF,KANK1,PRKG1,RORA,JAG1,SGK2,IL5RA,SEMA5A,IGFBP3,ZFPM2,DLC1,HAPLN3,AKT3,ARID2,CADM4,SGK1,SP1,SOX9,GPNMB
stress fiber assembly	GO:0043149	0.362788	0.440347	PFN2,DLC1,RAPGEF3
contractile actin filament bundle assembly	GO:0030038	0.362788	0.440347	PFN2,DLC1,RAPGEF3
negative regulation of response to stimulus	GO:0048585	0.36339	0.439627	HDAC7,IGF1R,LGALS9,SEMA6B,PIH1D1,MECOM,GDNF,GRB10,STK3,KANK1,PRKG1,PRKCQ,DUSP6,RORA,CRIM1,SEMA5A,IGFBP3,DLC1,PFDN5,KLKB1,LAPTM5,HIPK2,CADM4,SOX9,HTT
neuron projection extension involved in neuron projection guidance	GO:1902284	0.363484	0.439515	SEMA6B,SEMA5A
axon extension involved in axon guidance	GO:0048846	0.363484	0.439515	SEMA6B,SEMA5A
regulation of chondrocyte differentiation	GO:0032330	0.363782	0.439159	GDF6,SOX9
regulation of developmental growth	GO:0048638	0.364181	0.438682	SEMA6B,DUSP6,SEMA5A,ZFPM2
gonad development	GO:0008406	0.364459	0.438352	FSHR,ZFP42,SOX9
ameboidal-type cell migration	GO:0001667	0.364873	0.437858	HDAC7,SEMA6B,PFN2,GDNF,KANK1,SEMA5A,AKT3,SP1,SOX9
positive regulation of actin filament depolymerization	GO:0030836	0.366042	0.436469	SEMA5A
neuronal stem cell population maintenance	GO:0097150	0.366042	0.436469	JAG1
positive regulation of bone resorption	GO:0045780	0.366042	0.436469	MC4R
AV node cell to bundle of His cell communication	GO:0086067	0.366042	0.436469	CXADR
regulation of lamellipodium morphogenesis	GO:2000392	0.366042	0.436469	KANK1
chemical synaptic transmission	GO:0007268	0.366231	0.436244	GDNF,NPS,GPR176,GRIK2,CDHR3,PTPRN2,DLGAP2,GRIN3A
anterograde trans-synaptic signaling	GO:0098916	0.366231	0.436244	GDNF,NPS,GPR176,GRIK2,CDHR3,PTPRN2,DLGAP2,GRIN3A
development of primary sexual characteristics	GO:0045137	0.366744	0.435637	FSHR,ZFP42,SOX9
nephron epithelium development	GO:0072009	0.36891	0.43308	GDNF,JAG1,SOX9
regulation of small GTPase mediated signal transduction	GO:0051056	0.370606	0.431088	DENND4A,KANK1,TIAM2,DLC1,RASGRF2,CADM4
trans-synaptic signaling	GO:0099537	0.370676	0.431005	GDNF,NPS,GPR176,GRIK2,CDHR3,PTPRN2,DLGAP2,GRIN3A
regulation of membrane potential	GO:0042391	0.37091	0.430731	BIN1,NPS,CTNNA3,KCNK10,CXADR
cellular response to insulin stimulus	GO:0032869	0.371282	0.430296	IGF1R,GRB10,KANK1,PRKCQ,PDK4
enzyme-linked receptor protein signaling pathway	GO:0007167	0.371641	0.429877	IGF1R,GRB10,KANK1,PRKCQ,ANKS1B,CRIM1,CLNK,IGFBP3,GFRA2,GDF6,PDK4,HIPK2,CADM4,SOX9,ZAP70
platelet aggregation	GO:0070527	0.372982	0.428313	PRKG1,PRKCQ
regulation of cardiac muscle contraction	GO:0055117	0.372982	0.428313	BIN1,CTNNA3
calcium-dependent cell-cell adhesion via plasma membrane cell adhesion molecules	GO:0016339	0.37394	0.427198	CDHR3,CDH11
heart morphogenesis	GO:0003007	0.374964	0.42601	JAG1,ZFPM2,DLC1,SOX9
phosphatidylinositol-3-phosphate biosynthetic process	GO:0036092	0.37509	0.425865	PIK3C3
natural killer cell differentiation	GO:0001779	0.37509	0.425865	PBX1
cerebellar cortex formation	GO:0021697	0.37509	0.425865	KNDC1
negative regulation of homotypic cell-cell adhesion	GO:0034111	0.37509	0.425865	PRKG1
central nervous system myelination	GO:0022010	0.37509	0.425865	TENM4
axon ensheathment in central nervous system	GO:0032291	0.37509	0.425865	TENM4
cardiac muscle cell contraction	GO:0086003	0.375268	0.425658	BIN1,CTNNA3
cardiac septum development	GO:0003279	0.375268	0.425658	JAG1,ZFPM2
regulation of cellular component size	GO:0032535	0.375394	0.425513	SEMA6B,BIN1,PFN2,KANK1,SEMA5A,ADD1
response to BMP	GO:0071772	0.376482	0.424256	CRIM1,GDF6,HIPK2,SOX9
cellular response to BMP stimulus	GO:0071773	0.376482	0.424256	CRIM1,GDF6,HIPK2,SOX9
cellular process	GO:0009987	0.377284	0.423332	WARS2,SNX27,RALGPS2,TIMM17A,CNST,ODF2L,KNDC1,SFTPD,MAML2,POLE,SCAF11,HDAC7,NBEA,OLFM4,MAP3K9,NPAP1,PIGB,DENND4A,IGF1R,LGALS9,PVR,SEMA6B,PIH1D1,SLC25A41,CCL25,EVI5L,CERS4,RPS28,BIN1,HS6ST1,HNMT,MATN3,ACTR2,SYCP2,CHL1,ZNF80,PFN2,MECOM,TP63,P3H2,CYP4V2,PDS5A,TMEM165,GDNF,RAB3C,GRB10,DYNC1I1,GGH,TTPA,LY96,STK3,HACD4,KANK1,FRMD3,PBX1,RNF186,PLXNA2,ZBTB18,MATN1,GFRA1,NPS,MCM10,EPC1,PRKG1,PCDH15,PRKCQ,C…
signal transduction	GO:0007165	0.378124	0.422366	RALGPS2,MAML2,HDAC7,OLFM4,DENND4A,IGF1R,LGALS9,SEMA6B,PIH1D1,CCL25,CHL1,MECOM,TP63,GDNF,GRB10,LY96,STK3,KANK1,RNF186,PLXNA2,GFRA1,PRKG1,PRKCQ,DUSP6,ANKS1B,KCNK10,GPR176,RORA,PIK3C3,COLEC12,MC4R,CRIM1,FSHR,JAG1,SGK2,IL5RA,FHIT,CLNK,SORBS2,SEMA5A,GRIK2,TIAM2,IGFBP3,DLC1,GFRA2,GDF6,GRIN3A,PFDN5,PDK4,TAC1,AKT3,LAPTM5,LY86,HIPK2,CTSS,P2RX2,RASGRF2,CADM4,IRF3,GRK4,GPAT3,SGK1,CUL1,RAPGEF3,SOX9,ZAP70,RGS…
spinal cord development	GO:0021510	0.378667	0.421743	GDNF,MDGA2
cell-cell adhesion mediated by cadherin	GO:0044331	0.378759	0.421638	CDHR3,CDH11
regulation of myoblast differentiation	GO:0045661	0.378897	0.421479	IGFBP3,ARID2,SOX9
positive regulation of DNA-templated transcription	GO:0045893	0.379251	0.421073	MAML2,PIH1D1,ACTR2,MECOM,TP63,GDNF,PBX1,ZBTB18,EPC1,RORA,PAX3,JAG1,ZFPM2,GDF6,MED27,KLF5,MED6,HIPK2,ELF3,IRF3,SP1,SP7,SOX9,MSANTD1
positive regulation of RNA biosynthetic process	GO:1902680	0.380924	0.419162	MAML2,PIH1D1,ACTR2,MECOM,TP63,GDNF,PBX1,ZBTB18,EPC1,RORA,PAX3,JAG1,ZFPM2,GDF6,MED27,KLF5,MED6,HIPK2,ELF3,IRF3,SP1,SP7,SOX9,MSANTD1
negative regulation of endopeptidase activity	GO:0010951	0.380937	0.419147	PIH1D1,BIN1,SPOCK3
positive regulation of myelination	GO:0031643	0.382894	0.416921	TENM4
ionotropic glutamate receptor signaling pathway	GO:0035235	0.382894	0.416921	GRIN3A
negative regulation of substrate adhesion-dependent cell spreading	GO:1900025	0.382894	0.416921	KANK1
cell differentiation in hindbrain	GO:0021533	0.382894	0.416921	KNDC1
negative regulation of heart contraction	GO:0045822	0.382894	0.416921	BIN1
dendrite self-avoidance	GO:0070593	0.382894	0.416921	CNTN6
axonal fasciculation	GO:0007413	0.382894	0.416921	SEMA5A
ligand-gated ion channel signaling pathway	GO:1990806	0.382894	0.416921	GRIN3A
regulation of calcium ion transmembrane transport via high voltage-gated calcium channel	GO:1902514	0.382894	0.416921	BIN1
response to iron ion	GO:0010039	0.382894	0.416921	ACO1
neuron projection fasciculation	GO:0106030	0.382894	0.416921	SEMA5A
sperm DNA condensation	GO:0035092	0.382894	0.416921	EPC1
tricarboxylic acid metabolic process	GO:0072350	0.382894	0.416921	ACO1
growth	GO:0040007	0.382981	0.416823	SEMA6B,PRKCQ,DUSP6,SGK2,SORBS2,SEMA5A,ZFPM2,COBL,SGK1,SOX9
vacuole organization	GO:0007033	0.383324	0.416435	TMEM165,RNF186,PIK3C3,UBXN2B,LAPTM5
cardiac muscle cell differentiation	GO:0055007	0.383573	0.416152	CXADR,SORBS2
regulation of potassium ion transmembrane transport	GO:1901379	0.383573	0.416152	BIN1,DPP10
regulation of endopeptidase activity	GO:0052548	0.383936	0.415741	LGALS9,PIH1D1,BIN1,SPOCK3,DLC1,LAPTM5
regulation of cellular process	GO:0050794	0.384898	0.414655	RALGPS2,CNST,ODF2L,KNDC1,SFTPD,MAML2,HDAC7,OLFM4,DENND4A,IGF1R,LGALS9,PVR,SEMA6B,PIH1D1,CCL25,EVI5L,BIN1,ACTR2,CHL1,ZNF80,PFN2,MECOM,TP63,P3H2,PDS5A,GDNF,RAB3C,GRB10,LY96,STK3,KANK1,PBX1,RNF186,PLXNA2,ZBTB18,GFRA1,NPS,EPC1,PRKG1,PRKCQ,CTNNA3,TENM4,DUSP6,ANKS1B,CLYBL,KLF12,KCNK10,GPR176,RORA,CEMIP,RBFOX1,PIK3C3,COLEC12,MC4R,DPP10,TFCP2L1,PAX3,CRIM1,FSHR,JAG1,SGK2,CXADR,IGF2BP2,IL5RA,FHIT,CLNK,SPOC…
plasma membrane organization	GO:0007009	0.385107	0.414419	BIN1,COLEC12,EPB41L3
negative regulation of axon extension	GO:0030517	0.385986	0.413428	SEMA6B,SEMA5A
tube morphogenesis	GO:0035239	0.386276	0.413103	HDAC7,GDNF,RORA,JAG1,SEMA5A,DLC1,COBL,AKT3,HIPK2,RAPGEF3,SP1,SOX9,GPNMB
kidney epithelium development	GO:0072073	0.38803	0.411135	GDNF,JAG1,SOX9
bone development	GO:0060348	0.388085	0.411073	COL13A1,XYLT1,SOX9
response to insulin	GO:0032868	0.388981	0.410072	IGF1R,GRB10,KANK1,PRKCQ,PDK4
response to carbohydrate	GO:0009743	0.389753	0.40921	IGF1R,PIH1D1,COLEC12,PTPRN2
response to peptide hormone	GO:0043434	0.38991	0.409036	IGF1R,GRB10,KANK1,PRKCQ,MC4R,PDK4
ventral spinal cord development	GO:0021517	0.390543	0.408331	MDGA2
regulation of feeding behavior	GO:0060259	0.390543	0.408331	MC4R
negative regulation of stem cell differentiation	GO:2000737	0.390543	0.408331	JAG1
renal filtration cell differentiation	GO:0061318	0.390543	0.408331	JAG1
positive regulation of T-helper 17 type immune response	GO:2000318	0.390543	0.408331	PRKCQ
vascular associated smooth muscle cell migration	GO:1904738	0.390543	0.408331	PRKG1
negative regulation of blood circulation	GO:1903523	0.390543	0.408331	BIN1
podocyte differentiation	GO:0072112	0.390543	0.408331	JAG1
regulation of vascular associated smooth muscle cell migration	GO:1904752	0.390543	0.408331	PRKG1
regulation of short-term neuronal synaptic plasticity	GO:0048172	0.390543	0.408331	GRIK2
gamma-delta T cell activation	GO:0046629	0.390543	0.408331	CXADR
regulation of gastrulation	GO:0010470	0.390543	0.408331	TENM4
positive regulation of circadian rhythm	GO:0042753	0.390543	0.408331	RORA
ossification involved in bone maturation	GO:0043931	0.390543	0.408331	XYLT1
synaptic signaling	GO:0099536	0.39102	0.407801	GDNF,NPS,GPR176,GRIK2,CDHR3,PTPRN2,DLGAP2,GRIN3A
negative regulation of signal transduction	GO:0009968	0.39125	0.407545	HDAC7,IGF1R,PIH1D1,MECOM,GDNF,GRB10,STK3,KANK1,PRKCQ,DUSP6,RORA,CRIM1,IGFBP3,DLC1,PFDN5,LAPTM5,HIPK2,CADM4,SOX9,HTT
gliogenesis	GO:0042063	0.391756	0.406984	BIN1,TENM4,HAPLN3,SOX9
cardiac muscle tissue development	GO:0048738	0.392602	0.406048	CXADR,SORBS2,ZFPM2
regulation of cell development	GO:0060284	0.39284	0.405784	LGALS9,SEMA6B,BIN1,PLXNA2,TENM4,SEMA5A,TIAM2,HAPLN3,L3MBTL1,ARID2,ADD1,ZAP70
epithelial cell migration	GO:0010631	0.392959	0.405653	HDAC7,PFN2,KANK1,SEMA5A,AKT3,SP1,SOX9
glycoprotein biosynthetic process	GO:0009101	0.39453	0.40392	HS6ST1,TMEM165,XYLT1,HS3ST3B1,CHST15
morphogenesis of a branching structure	GO:0001763	0.395338	0.403031	GDNF,COL13A1,SOX9
epithelium migration	GO:0090132	0.395458	0.4029	HDAC7,PFN2,KANK1,SEMA5A,AKT3,SP1,SOX9
tube development	GO:0035295	0.395587	0.402758	SFTPD,HDAC7,GDNF,RORA,JAG1,SEMA5A,DLC1,COBL,AKT3,HIPK2,RAPGEF3,SP1,SOX9,GPNMB
kidney development	GO:0001822	0.396211	0.402074	GDNF,JAG1,GDF6,SOX9
T cell apoptotic process	GO:0070231	0.396591	0.401657	LGALS9,PRKCQ
positive regulation of CD4-positive, alpha-beta T cell activation	GO:2000516	0.396591	0.401657	LGALS9,PRKCQ
cellular biogenic amine catabolic process	GO:0042402	0.396944	0.40127	HNMT
positive regulation of endothelial cell chemotaxis	GO:2001028	0.396944	0.40127	SEMA5A
cellular response to exogenous dsRNA	GO:0071360	0.396944	0.40127	COLEC12
calcium ion transmembrane transport via high voltage-gated calcium channel	GO:0061577	0.396944	0.40127	BIN1
ATP transport	GO:0015867	0.396944	0.40127	SLC25A41,SLC25A23
bundle of His cell to Purkinje myocyte communication	GO:0086069	0.396944	0.40127	CTNNA3
negative regulation of cell-substrate junction organization	GO:0150118	0.396944	0.40127	DLC1
cell differentiation in spinal cord	GO:0021515	0.396944	0.40127	MDGA2
glomerular epithelial cell differentiation	GO:0072311	0.396944	0.40127	JAG1
negative regulation of focal adhesion assembly	GO:0051895	0.396944	0.40127	DLC1
neuromuscular process controlling balance	GO:0050885	0.396944	0.40127	PCDH15
lamellipodium morphogenesis	GO:0072673	0.396944	0.40127	KANK1
positive regulation of cardiac muscle cell proliferation	GO:0060045	0.396944	0.40127	ZFPM2
neural tube closure	GO:0001843	0.397177	0.401015	DLC1,COBL
tube closure	GO:0060606	0.397177	0.401015	DLC1,COBL
regulation of DNA recombination	GO:0000018	0.397893	0.400233	ACTR2,EPC1,HELQ,ARID2
central nervous system neuron differentiation	GO:0021953	0.399654	0.398316	KNDC1,MDGA2
regulation of cartilage development	GO:0061035	0.400553	0.39734	GDF6,SOX9
renal system development	GO:0072001	0.40057	0.397321	GDNF,JAG1,GDF6,SOX9
tissue migration	GO:0090130	0.400651	0.397234	HDAC7,PFN2,KANK1,SEMA5A,AKT3,SP1,SOX9
fat cell differentiation	GO:0045444	0.401215	0.396623	RORA,ZFPM2,GDF6
positive regulation of cellular component organization	GO:0051130	0.401564	0.396245	SFTPD,IGF1R,BIN1,ACTR2,PFN2,PLXNA2,PRKCQ,TENM3,SEMA5A,TIAM2,MMP1,COBL,RAB27A,RAPGEF3,ADD1,ESPL1,HTT
regulation of cell communication	GO:0010646	0.40212	0.395644	HDAC7,DENND4A,IGF1R,LGALS9,PIH1D1,CCL25,MECOM,TP63,GDNF,GRB10,LY96,STK3,KANK1,NPS,PRKCQ,DUSP6,RORA,CRIM1,FSHR,JAG1,CXADR,SEMA5A,GRIK2,TIAM2,IGFBP3,DLC1,GDF6,GRIN3A,PFDN5,LAPTM5,LY86,HIPK2,CTSS,P2RX2,RASGRF2,CADM4,GRK4,GPAT3,SGK1,CUL1,RAPGEF3,SOX9,RGS12,GPNMB,HTT
regulation of intracellular signal transduction	GO:1902531	0.403014	0.39468	HDAC7,DENND4A,IGF1R,LGALS9,PIH1D1,CCL25,MECOM,STK3,KANK1,DUSP6,RORA,FSHR,SEMA5A,TIAM2,DLC1,GDF6,LAPTM5,HIPK2,P2RX2,RASGRF2,CADM4,GPAT3,SGK1,CUL1,RAPGEF3,SOX9,GPNMB,HTT
striated muscle tissue development	GO:0014706	0.403613	0.394035	CXADR,SORBS2,ZFPM2
intracellular signal transduction	GO:0035556	0.404642	0.392929	RALGPS2,HDAC7,DENND4A,IGF1R,LGALS9,PIH1D1,CCL25,MECOM,STK3,KANK1,RNF186,PRKCQ,DUSP6,RORA,PIK3C3,FSHR,SGK2,FHIT,CLNK,SEMA5A,TIAM2,DLC1,GDF6,AKT3,LAPTM5,HIPK2,P2RX2,RASGRF2,CADM4,GPAT3,SGK1,CUL1,RAPGEF3,SOX9,ZAP70,GPNMB,HTT
cell-cell junction assembly	GO:0007043	0.406001	0.391473	EPB41L3,CDHR3,CDH11,PKP4
regulation of cellular senescence	GO:2000772	0.406657	0.390772	TP63,AKT3
regulation of execution phase of apoptosis	GO:1900117	0.406779	0.390642	DLC1
protein homotrimerization	GO:0070207	0.406779	0.390642	CLYBL
positive regulation of protein depolymerization	GO:1901881	0.406779	0.390642	SEMA5A
regulation of cholesterol storage	GO:0010885	0.406779	0.390642	MSR1
protein trimerization	GO:0070206	0.406779	0.390642	CLYBL
spermatid nucleus differentiation	GO:0007289	0.406779	0.390642	EPC1
amine catabolic process	GO:0009310	0.406779	0.390642	HNMT
lamellipodium organization	GO:0097581	0.406991	0.390416	ACTR2,KANK1
autophagosome assembly	GO:0000045	0.407255	0.390133	RNF186,PIK3C3,UBXN2B
negative regulation of peptidase activity	GO:0010466	0.407504	0.389868	PIH1D1,BIN1,SPOCK3
primary neural tube formation	GO:0014020	0.408748	0.388544	DLC1,COBL
regulation of protein polymerization	GO:0032271	0.40916	0.388107	BIN1,PFN2,KANK1,ADD1
regulation of peptidase activity	GO:0052547	0.409376	0.387877	LGALS9,PIH1D1,BIN1,SPOCK3,DLC1,LAPTM5
regulation of potassium ion transport	GO:0043266	0.40947	0.387778	BIN1,DPP10
bone morphogenesis	GO:0060349	0.409594	0.387646	COL13A1,SOX9
cell growth	GO:0016049	0.410868	0.386297	SEMA6B,PRKCQ,SGK2,SORBS2,SEMA5A,COBL,SGK1,SOX9
neural tube formation	GO:0001841	0.411302	0.385839	DLC1,COBL
cardiac ventricle development	GO:0003231	0.411355	0.385783	JAG1,ZFPM2
response to ethanol	GO:0045471	0.411628	0.385495	GRIN3A
negative regulation of platelet activation	GO:0010544	0.411628	0.385495	PRKG1
bone maturation	GO:0070977	0.411628	0.385495	XYLT1
protein hydroxylation	GO:0018126	0.411628	0.385495	P3H2
cerebellar cortex morphogenesis	GO:0021696	0.411628	0.385495	KNDC1
positive regulation of telomere capping	GO:1904355	0.411628	0.385495	PRKCQ
negative regulation of lymphocyte apoptotic process	GO:0070229	0.411628	0.385495	PRKCQ
stabilization of membrane potential	GO:0030322	0.411628	0.385495	KCNK10
regulation of astrocyte differentiation	GO:0048710	0.411628	0.385495	BIN1
cellular response to sterol	GO:0036315	0.411628	0.385495	RORA
negative regulation of amyloid-beta formation	GO:1902430	0.411628	0.385495	BIN1
phosphatidylinositol-mediated signaling	GO:0048015	0.411628	0.385495	PIK3C3
myelination	GO:0042552	0.412951	0.384101	TENM4,EPB41L3
endocardial cushion development	GO:0003197	0.414756	0.382207	JAG1,SOX9
regulation of synaptic transmission, GABAergic	GO:0032228	0.414994	0.381958	NPS
ammonium ion metabolic process	GO:0097164	0.414994	0.381958	HNMT
positive regulation of cardiac muscle tissue growth	GO:0055023	0.414994	0.381958	ZFPM2
hematopoietic stem cell proliferation	GO:0071425	0.414994	0.381958	MECOM
cerebellum morphogenesis	GO:0021587	0.414994	0.381958	KNDC1
ovulation cycle process	GO:0022602	0.414994	0.381958	FSHR
glomerular epithelium development	GO:0072010	0.414994	0.381958	JAG1
animal organ maturation	GO:0048799	0.414994	0.381958	XYLT1
cellular response to dsRNA	GO:0071359	0.414994	0.381958	COLEC12
negative regulation of vascular associated smooth muscle cell proliferation	GO:1904706	0.414994	0.381958	PRKG1
positive regulation of macrophage derived foam cell differentiation	GO:0010744	0.414994	0.381958	MSR1
cholesterol storage	GO:0010878	0.414994	0.381958	MSR1
axon ensheathment	GO:0008366	0.415142	0.381803	TENM4,EPB41L3
ensheathment of neurons	GO:0007272	0.415142	0.381803	TENM4,EPB41L3
regulation of striated muscle contraction	GO:0006942	0.415142	0.381803	BIN1,CTNNA3
osteoblast differentiation	GO:0001649	0.415334	0.381603	HDAC7,TP63,CRIM1,SP7,SOX9
mesenchymal cell differentiation	GO:0048762	0.416013	0.380893	SEMA6B,GDNF,JAG1,SEMA5A,SOX9
positive regulation of protein polymerization	GO:0032273	0.416732	0.380143	BIN1,PFN2
regulation of Rho protein signal transduction	GO:0035023	0.416732	0.380143	KANK1,DLC1
regulation of Notch signaling pathway	GO:0008593	0.416732	0.380143	TP63,JAG1
regulation of cell-matrix adhesion	GO:0001952	0.417128	0.379731	CCL25,JAG1,DLC1
regulation of lymphocyte apoptotic process	GO:0070228	0.417607	0.379232	LGALS9,PRKCQ
negative regulation of cell communication	GO:0010648	0.418202	0.378614	HDAC7,IGF1R,PIH1D1,MECOM,GDNF,GRB10,STK3,KANK1,PRKCQ,DUSP6,RORA,CRIM1,IGFBP3,DLC1,PFDN5,LAPTM5,HIPK2,CADM4,SOX9,HTT
reproductive system development	GO:0061458	0.418633	0.378166	FSHR,ZFP42,SOX9
reproductive structure development	GO:0048608	0.418633	0.378166	FSHR,ZFP42,SOX9
insulin-like growth factor receptor signaling pathway	GO:0048009	0.419026	0.377759	IGF1R,IGFBP3
positive regulation of developmental growth	GO:0048639	0.419125	0.377657	SEMA5A,ZFPM2
regulation of apoptotic process	GO:0042981	0.419818	0.376939	IGF1R,LGALS9,PIH1D1,BIN1,TP63,GDNF,STK3,EPC1,PRKCQ,DUSP6,SEMA5A,IGFBP3,DLC1,PDK4,CTSS,IRF3,SGK1,SOX9,HTT
autophagosome organization	GO:1905037	0.419961	0.376791	RNF186,PIK3C3,UBXN2B
negative regulation of signaling	GO:0023057	0.420976	0.375743	HDAC7,IGF1R,PIH1D1,MECOM,GDNF,GRB10,STK3,KANK1,PRKCQ,DUSP6,RORA,CRIM1,IGFBP3,DLC1,PFDN5,LAPTM5,HIPK2,CADM4,SOX9,HTT
negative regulation of developmental process	GO:0051093	0.420993	0.375725	HDAC7,SEMA6B,KANK1,RORA,CRIM1,JAG1,SEMA5A,GRIN3A,RAPGEF3,SOX9
protein targeting to vacuole	GO:0006623	0.421021	0.375697	PIK3C3,LAPTM5
pulmonary valve morphogenesis	GO:0003184	0.421102	0.375612	JAG1
positive regulation by host of viral process	GO:0044794	0.421102	0.375612	PIK3C3
negative regulation of amyloid precursor protein catabolic process	GO:1902992	0.421102	0.375612	BIN1
regulation of protein kinase A signaling	GO:0010738	0.421102	0.375612	FSHR
negative regulation of potassium ion transmembrane transport	GO:1901380	0.421102	0.375612	BIN1
regulation of oligodendrocyte differentiation	GO:0048713	0.421102	0.375612	TENM4
negative regulation of axonogenesis	GO:0050771	0.422225	0.374457	SEMA6B,SEMA5A
mRNA stabilization	GO:0048255	0.422365	0.374312	GDNF,IGF2BP2,IGF2BP3
cell chemotaxis	GO:0060326	0.422981	0.373679	SFTPD,LGALS9,CCL25,PRKCQ,CXADR,SEMA5A
extracellular matrix organization	GO:0030198	0.423063	0.373595	MATN3,MATN1,COL13A1,MMP1,CTSS,COL24A1
extracellular structure organization	GO:0043062	0.423714	0.372927	MATN3,MATN1,COL13A1,MMP1,CTSS,COL24A1
external encapsulating structure organization	GO:0045229	0.424472	0.372151	MATN3,MATN1,COL13A1,MMP1,CTSS,COL24A1
positive regulation of myoblast differentiation	GO:0045663	0.424694	0.371924	IGFBP3,ARID2
regulation of heart rate	GO:0002027	0.425537	0.371063	BIN1,CTNNA3
cardiac chamber morphogenesis	GO:0003206	0.425537	0.371063	JAG1,ZFPM2
regulation of canonical Wnt signaling pathway	GO:0060828	0.426012	0.370579	STK3,KANK1,SEMA5A,PFDN5,SOX9
positive regulation of protein-containing complex disassembly	GO:0043243	0.426247	0.370339	IGF1R,SEMA5A
positive regulation of stress fiber assembly	GO:0051496	0.426564	0.370016	PFN2,RAPGEF3
positive regulation of DNA repair	GO:0045739	0.42741	0.369156	ACTR2,EPC1,HELQ,ARID2
regulation of MAPK cascade	GO:0043408	0.427445	0.36912	IGF1R,LGALS9,CCL25,MECOM,STK3,DUSP6,FSHR,GDF6,LAPTM5,HIPK2,GPNMB
sex differentiation	GO:0007548	0.427967	0.36859	FSHR,ZFP42,SOX9
regulation of double-strand break repair	GO:2000779	0.428682	0.367864	ACTR2,EPC1,HELQ,ARID2
regulation of establishment of cell polarity	GO:2000114	0.429692	0.366843	KANK1
negative regulation of oxidoreductase activity	GO:0051354	0.429692	0.366843	DAOA
phagocytosis, recognition	GO:0006910	0.429692	0.366843	COLEC12
regulation of insulin-like growth factor receptor signaling pathway	GO:0043567	0.429692	0.366843	IGFBP3
positive regulation of axon extension	GO:0045773	0.429692	0.366843	SEMA5A
toll-like receptor 3 signaling pathway	GO:0034138	0.429692	0.366843	COLEC12
cerebellar cortex development	GO:0021695	0.429692	0.366843	KNDC1
brain development	GO:0007420	0.430167	0.366363	KNDC1,SEMA6B,PBX1,RORA,SEMA5A,DLC1
intracellular signaling cassette	GO:0141124	0.43025	0.366279	RALGPS2,HDAC7,DENND4A,IGF1R,LGALS9,CCL25,MECOM,STK3,KANK1,DUSP6,RORA,FSHR,SEMA5A,TIAM2,DLC1,GDF6,LAPTM5,HIPK2,P2RX2,RASGRF2,CADM4,CUL1,RAPGEF3,SOX9,GPNMB,HTT
protein dephosphorylation	GO:0006470	0.430411	0.366117	DUSP6,PTPRN2,DLC1,HTT
oligodendrocyte differentiation	GO:0048709	0.431152	0.365369	TENM4,SOX9
muscle cell differentiation	GO:0042692	0.431891	0.364626	BIN1,RORA,CXADR,SORBS2
regulation of heart contraction	GO:0008016	0.432063	0.364453	BIN1,CTNNA3,CXADR
nephron development	GO:0072006	0.432968	0.363544	GDNF,JAG1,SOX9
regulation of wound healing	GO:0061041	0.433013	0.363499	KANK1,PRKG1,KLKB1,CADM4
regulation of biological quality	GO:0065008	0.433485	0.363026	SEMA6B,PIH1D1,BIN1,PFN2,TMEM165,GDNF,STK3,KANK1,PLXNA2,NPS,PRKG1,PRKCQ,CTNNA3,KCNK10,EPB41L3,CXADR,IGF2BP2,SEMA5A,GRIK2,PTPRN2,DLC1,KLKB1,IGF2BP3,TAC1,LAPTM5,P2RX2,SPAG1,SGK1,ADD1,HGFAC,HTT
positive regulation of lipid storage	GO:0010884	0.435112	0.361399	MSR1
regulation of endothelial cell chemotaxis	GO:2001026	0.435112	0.361399	SEMA5A
positive regulation of organ growth	GO:0046622	0.435112	0.361399	ZFPM2
positive regulation of nervous system process	GO:0031646	0.435112	0.361399	TENM4
positive regulation of embryonic development	GO:0040019	0.435112	0.361399	TENM4
oligodendrocyte development	GO:0014003	0.435112	0.361399	TENM4
positive regulation of heart growth	GO:0060421	0.435112	0.361399	ZFPM2
cell fate determination	GO:0001709	0.435112	0.361399	JAG1
establishment of skin barrier	GO:0061436	0.435112	0.361399	TP63
diencephalon development	GO:0021536	0.435112	0.361399	SEMA5A
nucleotide transmembrane transport	GO:1901679	0.435112	0.361399	SLC25A41,SLC25A23
positive regulation of transcription elongation by RNA polymerase II	GO:0032968	0.435525	0.360987	MED27,MED6
actin-mediated cell contraction	GO:0070252	0.436146	0.360368	BIN1,CTNNA3
positive regulation of canonical Wnt signaling pathway	GO:0090263	0.436146	0.360368	KANK1,SEMA5A
regulation of epithelial cell migration	GO:0010632	0.437001	0.359517	HDAC7,PFN2,SEMA5A,AKT3,SP1,SOX9
cell-cell signaling	GO:0007267	0.437427	0.359094	GDNF,GRB10,STK3,KANK1,NPS,GPR176,CXADR,SEMA5A,GRIK2,CDHR3,PTPRN2,DLGAP2,GRIN3A,PFDN5,KLF5,TAC1,PCDH8,SOX9,PKP4,GPNMB
mitochondrial transmembrane transport	GO:1990542	0.438381	0.358148	TIMM17A,SLC25A41,SLC25A23,TIMM44
MAPK cascade	GO:0000165	0.438857	0.357677	IGF1R,LGALS9,CCL25,MECOM,STK3,DUSP6,FSHR,GDF6,LAPTM5,HIPK2,SOX9,GPNMB
regulation of cell population proliferation	GO:0042127	0.440182	0.356368	SFTPD,IGF1R,LGALS9,P3H2,GDNF,PRKG1,JAG1,SGK2,IL5RA,SEMA5A,IGFBP3,ZFPM2,DLC1,HAPLN3,AKT3,ARID2,CADM4,SGK1,SP1,SOX9,GPNMB
actin filament bundle assembly	GO:0051017	0.440599	0.355957	PFN2,DLC1,RAPGEF3,ADD1
response to oxygen-containing compound	GO:1901700	0.441487	0.355082	IGF1R,LGALS9,PIH1D1,GRB10,LY96,KANK1,PRKCQ,RORA,COLEC12,MC4R,PTPRN2,GRIN3A,PDK4,LY86,RAPGEF3,SP1,SOX9
positive regulation of phosphatidylinositol 3-kinase/protein kinase B signal transduction	GO:0051897	0.441511	0.355059	IGF1R,FSHR,SEMA5A,SOX9
monosaccharide metabolic process	GO:0005996	0.44164	0.354932	DHDH,RORA,PDK4,CHST15
regulation of smooth muscle cell proliferation	GO:0048660	0.442116	0.354464	PRKG1,IGFBP3
regulation of signaling	GO:0023051	0.4423	0.354284	HDAC7,DENND4A,IGF1R,LGALS9,PIH1D1,CCL25,MECOM,TP63,GDNF,GRB10,LY96,STK3,KANK1,NPS,PRKCQ,DUSP6,RORA,CRIM1,FSHR,JAG1,SEMA5A,GRIK2,TIAM2,IGFBP3,DLC1,GDF6,GRIN3A,PFDN5,LAPTM5,LY86,HIPK2,CTSS,P2RX2,RASGRF2,CADM4,GRK4,GPAT3,SGK1,CUL1,RAPGEF3,SOX9,RGS12,GPNMB,HTT
ovulation cycle	GO:0042698	0.442667	0.353923	FSHR
aorta morphogenesis	GO:0035909	0.442667	0.353923	JAG1
regulation of cardiac muscle cell proliferation	GO:0060043	0.442667	0.353923	ZFPM2
negative regulation of potassium ion transport	GO:0043267	0.442667	0.353923	BIN1
female gamete generation	GO:0007292	0.443034	0.353563	SYCP2,FSHR,TDRKH
BMP signaling pathway	GO:0030509	0.443407	0.353197	CRIM1,GDF6,HIPK2
negative regulation of ubiquitin-dependent protein catabolic process	GO:2000059	0.44341	0.353195	FHIT,HIPK2
amyloid-beta clearance	GO:0097242	0.443826	0.352787	IGF1R,MSR1
regulation of response to stimulus	GO:0048583	0.445468	0.351184	HDAC7,DENND4A,IGF1R,LGALS9,PVR,SEMA6B,PIH1D1,CCL25,ACTR2,MECOM,TP63,GDNF,GRB10,LY96,STK3,KANK1,C8B,EPC1,PRKG1,PRKCQ,DUSP6,RORA,COLEC12,CRIM1,FSHR,JAG1,SEMA5A,TIAM2,IGFBP3,DLC1,GDF6,PFDN5,SLC25A23,KLKB1,HELQ,LAPTM5,LY86,HIPK2,CTSS,P2RX2,ARID2,RASGRF2,CADM4,IRF3,GRK4,GPAT3,SGK1,CUL1,RAPGEF3,SOX9,ZAP70,RGS12,GPNMB,HTT
small GTPase-mediated signal transduction	GO:0007264	0.445811	0.350849	RALGPS2,DENND4A,KANK1,TIAM2,DLC1,RASGRF2,CADM4,RAPGEF3
actin filament bundle organization	GO:0061572	0.446093	0.350574	PFN2,DLC1,RAPGEF3,ADD1
negative regulation of chemotaxis	GO:0050922	0.4461	0.350568	SEMA6B,SEMA5A
smooth muscle cell proliferation	GO:0048659	0.446382	0.350293	PRKG1,IGFBP3
Fc-epsilon receptor signaling pathway	GO:0038095	0.446698	0.349986	PRKCQ
membrane raft organization	GO:0031579	0.446698	0.349986	COLEC12
prostanoid biosynthetic process	GO:0046457	0.446698	0.349986	TBXAS1
positive regulation of synaptic transmission, glutamatergic	GO:0051968	0.446698	0.349986	NPS
blood vessel endothelial cell proliferation involved in sprouting angiogenesis	GO:0002043	0.446698	0.349986	SEMA5A
ovarian follicle development	GO:0001541	0.446698	0.349986	FSHR
regulation of establishment or maintenance of cell polarity	GO:0032878	0.446698	0.349986	KANK1
prostaglandin biosynthetic process	GO:0001516	0.446698	0.349986	TBXAS1
outflow tract septum morphogenesis	GO:0003148	0.446698	0.349986	ZFPM2
pulmonary valve development	GO:0003177	0.446698	0.349986	JAG1
peptidyl-proline modification	GO:0018208	0.446698	0.349986	P3H2
negative regulation of BMP signaling pathway	GO:0030514	0.44752	0.349188	CRIM1,HIPK2
cellular response to stimulus	GO:0051716	0.447711	0.349002	RALGPS2,SFTPD,MAML2,POLE,HDAC7,OLFM4,DENND4A,IGF1R,LGALS9,SEMA6B,PIH1D1,CCL25,ACTR2,CHL1,MECOM,TP63,GDNF,GRB10,LY96,STK3,KANK1,RNF186,PLXNA2,GFRA1,MCM10,EPC1,PRKG1,PRKCQ,DUSP6,ANKS1B,KCNK10,GPR176,RORA,PIK3C3,COLEC12,MC4R,CRIM1,FSHR,JAG1,SGK2,CXADR,IL5RA,FHIT,CLNK,SORBS2,SEMA5A,GRIK2,TIAM2,PTPRN2,IGFBP3,DLC1,GFRA2,GDF6,GRIN3A,MMP1,PFDN5,SLC25A23,HELQ,PDK4,TAC1,AKT3,LAPTM5,LY86,HIPK2,CTSS,P2RX2,AR…
multicellular organismal reproductive process	GO:0048609	0.448369	0.348364	NPAP1,LGALS9,SYCP2,EPC1,FSHR,CXADR,TDRKH,TAC1,OAZ3,EDDM3A,SOX9
p38MAPK cascade	GO:0038066	0.448384	0.34835	LGALS9,GDF6
negative regulation of mRNA catabolic process	GO:1902373	0.449161	0.347598	GDNF,IGF2BP2,IGF2BP3
RNA stabilization	GO:0043489	0.449161	0.347598	GDNF,IGF2BP2,IGF2BP3
positive regulation of interleukin-17 production	GO:0032740	0.452508	0.344374	PRKCQ
regulation of T-helper 17 type immune response	GO:2000316	0.452508	0.344374	PRKCQ
positive regulation of lamellipodium assembly	GO:0010592	0.452508	0.344374	ACTR2
response to sterol	GO:0036314	0.452508	0.344374	RORA
protein-lipid complex assembly	GO:0065005	0.452508	0.344374	BIN1
cardiac epithelial to mesenchymal transition	GO:0060317	0.452508	0.344374	JAG1
modulation by host of viral genome replication	GO:0044827	0.452508	0.344374	PIK3C3
positive regulation of actin filament bundle assembly	GO:0032233	0.452606	0.34428	PFN2,RAPGEF3
lysosomal transport	GO:0007041	0.45266	0.344228	BIN1,PIK3C3,LAPTM5
positive regulation of RNA metabolic process	GO:0051254	0.454092	0.342856	MAML2,PIH1D1,ACTR2,MECOM,TP63,GDNF,PBX1,ZBTB18,EPC1,RORA,PAX3,JAG1,ZFPM2,GDF6,MED27,KLF5,MED6,HIPK2,ELF3,IRF3,SP1,SP7,SOX9,TRA2A,MSANTD1
regulation of Wnt signaling pathway	GO:0030111	0.454151	0.3428	GRB10,STK3,KANK1,SEMA5A,PFDN5,SOX9
focal adhesion assembly	GO:0048041	0.454609	0.342362	DLC1,CDH11
positive regulation of nucleobase-containing compound metabolic process	GO:0045935	0.455968	0.341066	MAML2,PIH1D1,ACTR2,MECOM,TP63,GDNF,PBX1,ZBTB18,EPC1,PRKCQ,RORA,PAX3,JAG1,ZFPM2,GDF6,MED27,KLF5,MED6,HELQ,HIPK2,ELF3,ARID2,IRF3,SP1,SP7,SOX9,TRA2A,MSANTD1
positive regulation of transcription initiation by RNA polymerase II	GO:0060261	0.456851	0.340225	MED27,MED6
lymphocyte apoptotic process	GO:0070227	0.458211	0.338935	LGALS9,PRKCQ
negative regulation of endothelial cell apoptotic process	GO:2000352	0.458832	0.338346	SEMA5A
peptidyl-tyrosine dephosphorylation	GO:0035335	0.458832	0.338346	DUSP6
tricarboxylic acid cycle	GO:0006099	0.458832	0.338346	ACO1
positive regulation of p38MAPK cascade	GO:1900745	0.458832	0.338346	GDF6
cardiac muscle cell proliferation	GO:0060038	0.458832	0.338346	ZFPM2
negative regulation of stress fiber assembly	GO:0051497	0.458832	0.338346	DLC1
regulation of telomere capping	GO:1904353	0.458832	0.338346	PRKCQ
regulation of phosphatidylinositol 3-kinase/protein kinase B signal transduction	GO:0051896	0.460563	0.336711	IGF1R,FSHR,SEMA5A,RAPGEF3,SOX9
skin epidermis development	GO:0098773	0.460698	0.336584	TP63,SOX9
glycoprotein metabolic process	GO:0009100	0.461366	0.335955	HS6ST1,TMEM165,XYLT1,HS3ST3B1,CHST15
cellular component assembly involved in morphogenesis	GO:0010927	0.462664	0.334734	TENM4,EPB41L3
positive regulation of synaptic transmission	GO:0050806	0.462664	0.334734	NPS,GRIK2
positive regulation of epithelial cell migration	GO:0010634	0.464192	0.333303	HDAC7,SEMA5A,AKT3,SP1,SOX9
mesenchyme development	GO:0060485	0.464279	0.333221	SEMA6B,GDNF,JAG1,SEMA5A,SOX9
regulation of substrate adhesion-dependent cell spreading	GO:1900024	0.46446	0.333051	OLFM4,KANK1
regulation of anatomical structure size	GO:0090066	0.465132	0.332424	SEMA6B,BIN1,PFN2,KANK1,SEMA5A,ADD1
negative regulation of cell activation	GO:0050866	0.465719	0.331876	SFTPD,LGALS9,PRKG1,LAPTM5,GPNMB
cardiac chamber development	GO:0003205	0.465966	0.331646	JAG1,ZFPM2
regulation of growth	GO:0040008	0.466516	0.331133	SEMA6B,PRKCQ,DUSP6,SGK2,SEMA5A,ZFPM2,SGK1
regulation of cardiac muscle tissue growth	GO:0055021	0.466766	0.3309	ZFPM2
negative regulation of cell junction assembly	GO:1901889	0.466766	0.3309	DLC1
purine ribonucleotide transport	GO:0015868	0.466766	0.3309	SLC25A41,SLC25A23
protein localization to lysosome	GO:0061462	0.46679	0.330879	PIK3C3,LAPTM5
neural tube development	GO:0021915	0.467429	0.330284	DLC1,COBL
calcium ion transport	GO:0006816	0.46778	0.329958	BIN1,TMEM165,CEMIP,GRIN3A,SLC25A23,P2RX2,HTT
positive regulation of alpha-beta T cell activation	GO:0046635	0.468302	0.329474	LGALS9,PRKCQ
chordate embryonic development	GO:0043009	0.468498	0.329293	XYLT1,DLC1,COBL,SOX9
cellular response to peptide hormone stimulus	GO:0071375	0.469446	0.328414	IGF1R,GRB10,KANK1,PRKCQ,PDK4
positive regulation of protein binding	GO:0032092	0.469897	0.327997	STK3,HIPK2,ADD1
muscle tissue development	GO:0060537	0.470438	0.327498	ZBTB18,CXADR,SORBS2,ZFPM2
positive regulation of DNA-templated transcription, elongation	GO:0032786	0.470634	0.327317	MED27,MED6
regulation of oxidoreductase activity	GO:0051341	0.470666	0.327287	GDNF,DAOA
protein polymerization	GO:0051258	0.470707	0.327249	BIN1,PFN2,KANK1,COBL,ADD1
potassium ion transmembrane transport	GO:0071805	0.470812	0.327153	BIN1,KCNK10,DPP10
chondrocyte differentiation	GO:0002062	0.47083	0.327136	GDF6,SOX9
negative regulation of cellular process	GO:0048523	0.471288	0.326714	ODF2L,SFTPD,HDAC7,IGF1R,LGALS9,SEMA6B,PIH1D1,CCL25,EVI5L,BIN1,PFN2,MECOM,TP63,P3H2,PDS5A,GDNF,GRB10,STK3,KANK1,PLXNA2,ZBTB18,EPC1,PRKG1,PRKCQ,DUSP6,KLF12,RORA,CEMIP,CRIM1,JAG1,IGF2BP2,SPOCK3,ZNF608,IRX1,SEMA5A,IGFBP3,ZFPM2,DLC1,MSR1,UBXN2B,TDRKH,PFDN5,DPP9,IGF2BP3,PDK4,AKT3,LAPTM5,CDH11,L3MBTL1,HIPK2,ELF3,ARID2,PHF2,CADM4,OAZ3,RAPGEF3,ADD1,SOX9,ESPL1,GPNMB,HTT
regulation of signal transduction	GO:0009966	0.471361	0.326647	HDAC7,DENND4A,IGF1R,LGALS9,PIH1D1,CCL25,MECOM,TP63,GDNF,GRB10,LY96,STK3,KANK1,PRKCQ,DUSP6,RORA,CRIM1,FSHR,JAG1,SEMA5A,TIAM2,IGFBP3,DLC1,GDF6,PFDN5,LAPTM5,LY86,HIPK2,CTSS,P2RX2,RASGRF2,CADM4,GRK4,GPAT3,SGK1,CUL1,RAPGEF3,SOX9,RGS12,GPNMB,HTT
response to peptide	GO:1901652	0.472029	0.326031	IGF1R,GRB10,KANK1,PRKCQ,MC4R,PDK4
regulation of response to wounding	GO:1903034	0.472202	0.325872	KANK1,PRKG1,KLKB1,CADM4
heart contraction	GO:0060047	0.472536	0.325565	BIN1,CTNNA3,CXADR
purine-containing compound transmembrane transport	GO:0072530	0.472916	0.325216	SLC25A41,SLC25A23
positive regulation of vascular endothelial growth factor production	GO:0010575	0.472916	0.325216	RORA
negative regulation of actin filament bundle assembly	GO:0032232	0.472916	0.325216	DLC1
regulation of myelination	GO:0031641	0.472916	0.325216	TENM4
cell-substrate junction assembly	GO:0007044	0.473467	0.32471	DLC1,CDH11
negative regulation of developmental growth	GO:0048640	0.473658	0.324536	SEMA6B,SEMA5A
taxis	GO:0042330	0.474505	0.323759	SFTPD,LGALS9,SEMA6B,CCL25,PRKCQ,CXADR,SEMA5A,GPNMB
chemotaxis	GO:0006935	0.474505	0.323759	SFTPD,LGALS9,SEMA6B,CCL25,PRKCQ,CXADR,SEMA5A,GPNMB
developmental growth involved in morphogenesis	GO:0060560	0.474958	0.323345	SEMA6B,SEMA5A,COBL,SOX9
establishment of protein localization to vacuole	GO:0072666	0.47512	0.323197	PIK3C3,LAPTM5
regulation of cytoskeleton organization	GO:0051493	0.475503	0.322847	BIN1,PFN2,KANK1,SEMA5A,DLC1,RAPGEF3,ADD1
sulfur compound metabolic process	GO:0006790	0.475593	0.322765	HS6ST1,XYLT1,HS3ST3B1,PDK4,CHST15,SP1
phagocytosis	GO:0006909	0.476212	0.3222	SFTPD,COLEC12,MSR1,RAB27A
multicellular organism reproduction	GO:0032504	0.476259	0.322156	NPAP1,LGALS9,SYCP2,EPC1,FSHR,CXADR,TDRKH,TAC1,OAZ3,EDDM3A,SOX9
regulation of axon extension	GO:0030516	0.476522	0.321917	SEMA6B,SEMA5A
negative regulation of RNA catabolic process	GO:1902369	0.477221	0.32128	GDNF,IGF2BP2,IGF2BP3
camera-type eye morphogenesis	GO:0048593	0.477391	0.321125	TENM3,SOX9
negative regulation of cell population proliferation	GO:0008285	0.477618	0.320919	SFTPD,LGALS9,P3H2,PRKG1,IGFBP3,DLC1,ARID2,SOX9,GPNMB
positive regulation of DNA-templated transcription initiation	GO:2000144	0.477747	0.320802	MED27,MED6
multicellular organismal-level homeostasis	GO:0048871	0.478664	0.319969	SFTPD,IGF1R,LGALS9,GRB10,PCDH15,MC4R,CXADR,TFF3,HIPK2,SOX9
aorta development	GO:0035904	0.479229	0.319457	JAG1
endothelial cell chemotaxis	GO:0035767	0.479229	0.319457	SEMA5A
regulation of lysosomal lumen pH	GO:0035751	0.479229	0.319457	TMEM165
respiratory gaseous exchange by respiratory system	GO:0007585	0.479229	0.319457	HNMT
adenine nucleotide transport	GO:0051503	0.479229	0.319457	SLC25A41,SLC25A23
transepithelial transport	GO:0070633	0.479229	0.319457	CXADR
negative regulation of leukocyte apoptotic process	GO:2000107	0.479229	0.319457	PRKCQ
regulation of CD4-positive, alpha-beta T cell activation	GO:2000514	0.479573	0.319145	LGALS9,PRKCQ
positive regulation of endothelial cell migration	GO:0010595	0.480675	0.318149	HDAC7,SEMA5A,AKT3,SP1
collagen metabolic process	GO:0032963	0.481652	0.317267	P3H2,MMP1,CTSS
regulation of blood circulation	GO:1903522	0.482959	0.31609	BIN1,CTNNA3,CXADR
heart process	GO:0003015	0.484725	0.314505	BIN1,CTNNA3,CXADR
metencephalon development	GO:0022037	0.484815	0.314424	KNDC1
regulation of vascular endothelial growth factor production	GO:0010574	0.484815	0.314424	RORA
purine nucleotide transport	GO:0015865	0.484815	0.314424	SLC25A41,SLC25A23
ventricular septum morphogenesis	GO:0060412	0.484815	0.314424	ZFPM2
regulation of bone resorption	GO:0045124	0.484815	0.314424	MC4R
cerebellum development	GO:0021549	0.484815	0.314424	KNDC1
canonical Wnt signaling pathway	GO:0060070	0.485126	0.314146	STK3,KANK1,SEMA5A,PFDN5,SOX9
neural precursor cell proliferation	GO:0061351	0.48538	0.313918	RORA,HAPLN3
vitamin metabolic process	GO:0006766	0.485914	0.313441	TTPA,CLYBL
regulation of leukocyte apoptotic process	GO:2000106	0.48594	0.313417	LGALS9,PRKCQ
RNA polymerase II preinitiation complex assembly	GO:0051123	0.487013	0.312459	MED27,MED6
regulation of transcription initiation by RNA polymerase II	GO:0060260	0.487013	0.312459	MED27,MED6
regulation of actin filament depolymerization	GO:0030834	0.487546	0.311984	SEMA5A,ADD1
heterochromatin organization	GO:0070828	0.48783	0.311731	MECOM,L3MBTL1,PHF2
positive regulation of macromolecule biosynthetic process	GO:0010557	0.488459	0.311172	MAML2,LGALS9,PIH1D1,ACTR2,MECOM,TP63,GDNF,LY96,PBX1,ZBTB18,EPC1,PRKCQ,RORA,PAX3,JAG1,IGF2BP2,ZFPM2,GDF6,MED27,KLF5,MED6,KLKB1,IGF2BP3,LAPTM5,HIPK2,ELF3,RAB27A,PHF2,IRF3,SP1,SP7,SOX9,TRA2A,MSANTD1
leukocyte apoptotic process	GO:0071887	0.488507	0.311129	LGALS9,PRKCQ,IRF3
epithelial tube morphogenesis	GO:0060562	0.488519	0.311119	GDNF,DLC1,COBL,SOX9
cell-substrate junction organization	GO:0150115	0.488522	0.311116	DLC1,CDH11
angiogenesis	GO:0001525	0.488918	0.310764	HDAC7,RORA,JAG1,SEMA5A,AKT3,HIPK2,RAPGEF3,SP1,GPNMB
negative regulation of biological process	GO:0048519	0.489124	0.310581	ODF2L,SFTPD,HDAC7,IGF1R,LGALS9,SEMA6B,PIH1D1,CCL25,EVI5L,BIN1,PFN2,MECOM,TP63,P3H2,PDS5A,GDNF,GRB10,STK3,KANK1,PLXNA2,ZBTB18,EPC1,PRKG1,PRKCQ,DUSP6,KLF12,RORA,CEMIP,CRIM1,JAG1,IGF2BP2,FHIT,SPOCK3,ZNF608,IRX1,SEMA5A,IGFBP3,ZFPM2,DLC1,MSR1,UBXN2B,GRIN3A,TDRKH,PFDN5,DPP9,KLKB1,IGF2BP3,PDK4,AKT3,LAPTM5,CDH11,L3MBTL1,HIPK2,ELF3,ARID2,PHF2,CADM4,OAZ3,RAPGEF3,ADD1,SOX9,ESPL1,GPNMB,HTT
negative regulation of protein-containing complex assembly	GO:0031333	0.490886	0.309019	PFN2,KANK1,ADD1
regulation of amyloid-beta formation	GO:1902003	0.491412	0.308554	BIN1,SP1
negative regulation of MAPK cascade	GO:0043409	0.4916	0.308388	IGF1R,MECOM,DUSP6
negative regulation of cell differentiation	GO:0045596	0.492605	0.307502	HDAC7,SEMA6B,RORA,CRIM1,JAG1,SEMA5A,SOX9
negative regulation of proteolysis involved in protein catabolic process	GO:1903051	0.494359	0.305958	FHIT,HIPK2
negative regulation of cellular component organization	GO:0051129	0.494573	0.30577	ODF2L,SEMA6B,EVI5L,PFN2,KANK1,SEMA5A,DLC1,PFDN5,PHF2,RAPGEF3,ADD1,ESPL1
calcium ion transmembrane transport	GO:0070588	0.494601	0.305745	BIN1,TMEM165,CEMIP,SLC25A23,P2RX2,HTT
regulation of dendrite development	GO:0050773	0.494902	0.305481	KNDC1,COBL
cellular response to oxygen-containing compound	GO:1901701	0.494973	0.305419	IGF1R,PIH1D1,GRB10,LY96,KANK1,PRKCQ,RORA,COLEC12,PTPRN2,PDK4,LY86,RAPGEF3,SOX9
transcription preinitiation complex assembly	GO:0070897	0.49503	0.305369	MED27,MED6
negative regulation of blood coagulation	GO:0030195	0.495134	0.305277	PRKG1,KLKB1
negative regulation of hemostasis	GO:1900047	0.495134	0.305277	PRKG1,KLKB1
negative regulation of intracellular signal transduction	GO:1902532	0.49578	0.304711	HDAC7,IGF1R,MECOM,KANK1,DUSP6,RORA,DLC1
regulation of extent of cell growth	GO:0061387	0.495917	0.304591	SEMA6B,SEMA5A
negative regulation of organelle organization	GO:0010639	0.496158	0.30438	ODF2L,EVI5L,PFN2,KANK1,DLC1,ADD1,ESPL1
positive regulation of DNA metabolic process	GO:0051054	0.496227	0.304319	ACTR2,EPC1,PRKCQ,HELQ,ARID2
embryo development ending in birth or egg hatching	GO:0009792	0.496844	0.30378	XYLT1,DLC1,COBL,SOX9
intrinsic apoptotic signaling pathway by p53 class mediator	GO:0072332	0.496883	0.303745	FHIT,HIPK2
activation of cysteine-type endopeptidase activity involved in apoptotic process	GO:0006919	0.497057	0.303594	DLC1,LAPTM5
negative regulation of mRNA metabolic process	GO:1903312	0.498649	0.302205	GDNF,IGF2BP2,IGF2BP3
dendrite development	GO:0016358	0.4996	0.301378	KNDC1,GRIN3A,COBL
cellular process involved in reproduction in multicellular organism	GO:0022412	0.50029	0.300778	SYCP2,EPC1,FSHR,CXADR,TDRKH
triglyceride homeostasis	GO:0070328	0.500642	0.300473	RORA
acylglycerol homeostasis	GO:0055090	0.500642	0.300473	RORA
negative regulation of proteasomal ubiquitin-dependent protein catabolic process	GO:0032435	0.500642	0.300473	FHIT
regulation of macrophage derived foam cell differentiation	GO:0010743	0.500642	0.300473	MSR1
cell-cell signaling involved in cardiac conduction	GO:0086019	0.500642	0.300473	CXADR
cellular response to glucose stimulus	GO:0071333	0.501612	0.299632	IGF1R,PIH1D1,PTPRN2
negative regulation of coagulation	GO:0050819	0.501765	0.2995	PRKG1,KLKB1
positive chemotaxis	GO:0050918	0.50239	0.298959	SEMA5A,GPNMB
phosphatidylinositol 3-kinase/protein kinase B signal transduction	GO:0043491	0.5029	0.298518	IGF1R,FSHR,SEMA5A,RAPGEF3,SOX9
regulation of cell division	GO:0051302	0.502999	0.298433	TP63,PIK3C3,PKP4
regulation of DNA-templated transcription initiation	GO:2000142	0.503404	0.298084	MED27,MED6
protein localization to mitochondrion	GO:0070585	0.504525	0.297117	TIMM17A,RNF186,TIMM44
double-strand break repair via homologous recombination	GO:0000724	0.5046	0.297053	ACTR2,EPC1,HELQ,ARID2
potassium ion transport	GO:0006813	0.504697	0.296969	BIN1,KCNK10,DPP10
vacuolar transport	GO:0007034	0.50554	0.296245	BIN1,PIK3C3,LAPTM5
actin filament-based movement	GO:0030048	0.506403	0.295504	BIN1,CTNNA3
DNA replication initiation	GO:0006270	0.506434	0.295477	MCM10
positive regulation of lamellipodium organization	GO:1902745	0.506434	0.295477	ACTR2
negative regulation of fat cell differentiation	GO:0045599	0.506434	0.295477	RORA
cellular component organization	GO:0016043	0.506703	0.295247	ODF2L,KNDC1,SFTPD,SCAF11,IGF1R,SEMA6B,PIH1D1,EVI5L,RPS28,BIN1,MATN3,ACTR2,SYCP2,PFN2,MECOM,PDS5A,TMEM165,GDNF,TTPA,KANK1,FRMD3,RNF186,PLXNA2,MATN1,EPC1,PRKG1,PRKCQ,COL13A1,TENM4,CLYBL,PIK3C3,COLEC12,EPB41L3,SGK2,CXADR,CNTN6,TENM3,SEMA5A,TIAM2,CEP162,CDHR3,DLC1,MSR1,UNC5D,UBXN2B,GRIN3A,MED27,TDRKH,MMP1,PFDN5,MED6,COBL,AKT3,LAPTM5,CDH11,L3MBTL1,HIPK2,CTSS,ARID2,RAB27A,SPAG1,PHF2,COL24A1,SGK1,RAPGEF…
positive regulation of endothelial cell proliferation	GO:0001938	0.50688	0.295095	SEMA5A,AKT3,SP1
actin filament depolymerization	GO:0030042	0.507706	0.294388	SEMA5A,ADD1
forebrain development	GO:0030900	0.507962	0.294169	SEMA6B,SEMA5A,DLC1
cellular response to hexose stimulus	GO:0071331	0.508166	0.293995	IGF1R,PIH1D1,PTPRN2
cellular response to monosaccharide stimulus	GO:0071326	0.508166	0.293995	IGF1R,PIH1D1,PTPRN2
endothelial cell differentiation	GO:0045446	0.508308	0.293873	JAG1,RAPGEF3,ADD1
cardiac muscle contraction	GO:0060048	0.508574	0.293646	BIN1,CTNNA3
eye development	GO:0001654	0.509137	0.293165	PBX1,TENM3,HIPK2,SOX9
regulation of glucose metabolic process	GO:0010906	0.510876	0.291685	RORA,PDK4
positive regulation of telomere maintenance via telomerase	GO:0032212	0.511065	0.291524	PRKCQ
positive regulation of telomerase activity	GO:0051973	0.511065	0.291524	PRKCQ
photoreceptor cell maintenance	GO:0045494	0.511065	0.291524	PCDH15
epithelial cell differentiation involved in kidney development	GO:0035850	0.511065	0.291524	JAG1
regulation of dendritic spine development	GO:0060998	0.511065	0.291524	GRIN3A
vascular endothelial growth factor production	GO:0010573	0.511065	0.291524	RORA
negative regulation of response to external stimulus	GO:0032102	0.511089	0.291503	LGALS9,SEMA6B,PRKG1,RORA,SEMA5A,KLKB1
recombinational repair	GO:0000725	0.511181	0.291425	ACTR2,EPC1,HELQ,ARID2
regulation of transcription by RNA polymerase II	GO:0006357	0.511456	0.291192	MAML2,BIN1,ACTR2,ZNF80,MECOM,TP63,GDNF,PBX1,ZBTB18,EPC1,KLF12,RORA,TFCP2L1,PAX3,JAG1,ZFP42,ZNF608,IRX1,ZFPM2,MED27,KLF5,MED6,HIPK2,ELF3,ARID2,PHF2,IRF3,SP1,SP7,SOX9
positive regulation of cysteine-type endopeptidase activity involved in apoptotic process	GO:0043280	0.511884	0.290828	LGALS9,DLC1,LAPTM5
visual system development	GO:0150063	0.514228	0.288844	PBX1,TENM3,HIPK2,SOX9
platelet activation	GO:0030168	0.514371	0.288724	PRKG1,PRKCQ
synaptic transmission, GABAergic	GO:0051932	0.514727	0.288423	NPS
positive regulation of SMAD protein signal transduction	GO:0060391	0.514727	0.288423	GDF6
interleukin-17 production	GO:0032620	0.514727	0.288423	PRKCQ
ventricular cardiac muscle tissue morphogenesis	GO:0055010	0.514727	0.288423	ZFPM2
regulation of lamellipodium assembly	GO:0010591	0.514727	0.288423	ACTR2
regulation of interleukin-17 production	GO:0032660	0.514727	0.288423	PRKCQ
striated muscle cell proliferation	GO:0014855	0.514727	0.288423	ZFPM2
regulation of amyloid precursor protein catabolic process	GO:1902991	0.515849	0.287478	BIN1,SP1
regulation of hydrolase activity	GO:0051336	0.516154	0.28722	LGALS9,PIH1D1,EVI5L,BIN1,PRKG1,SPOCK3,DLC1,LAPTM5,RAPGEF3,PKP4,HTT
positive regulation of Wnt signaling pathway	GO:0030177	0.516325	0.287077	KANK1,SEMA5A
positive regulation of protein localization to membrane	GO:1905477	0.516329	0.287074	CNST,CEMIP,DPP10
gamete generation	GO:0007276	0.516816	0.286664	NPAP1,SYCP2,EPC1,FSHR,CXADR,TDRKH,OAZ3,SOX9
regulation of muscle contraction	GO:0006937	0.518074	0.285608	BIN1,CTNNA3
insulin secretion involved in cellular response to glucose stimulus	GO:0035773	0.51848	0.285268	PTPRN2
protein kinase A signaling	GO:0010737	0.51848	0.285268	FSHR
nucleotide transport	GO:0006862	0.51848	0.285268	SLC25A41,SLC25A23
T-helper 17 type immune response	GO:0072538	0.51848	0.285268	PRKCQ
negative regulation of JNK cascade	GO:0046329	0.51848	0.285268	MECOM
unsaturated fatty acid biosynthetic process	GO:0006636	0.51848	0.285268	TBXAS1
regulation of monoatomic cation transmembrane transport	GO:1904062	0.518847	0.284961	BIN1,CEMIP,DPP10,CTSS,P2RX2,HTT
positive regulation of cellular biosynthetic process	GO:0031328	0.52016	0.283863	MAML2,LGALS9,PIH1D1,ACTR2,MECOM,TP63,GDNF,LY96,PBX1,ZBTB18,EPC1,PRKCQ,RORA,PAX3,JAG1,IGF2BP2,ZFPM2,GDF6,MED27,KLF5,MED6,KLKB1,IGF2BP3,LAPTM5,HIPK2,ELF3,RAB27A,PHF2,IRF3,SP1,SP7,SOX9,TRA2A,MSANTD1
vesicle docking involved in exocytosis	GO:0006904	0.520674	0.283434	RAB3C
macrophage derived foam cell differentiation	GO:0010742	0.520674	0.283434	MSR1
monosaccharide catabolic process	GO:0046365	0.520674	0.283434	DHDH
foam cell differentiation	GO:0090077	0.520674	0.283434	MSR1
positive regulation of telomere maintenance via telomere lengthening	GO:1904358	0.520674	0.283434	PRKCQ
astrocyte differentiation	GO:0048708	0.520674	0.283434	BIN1
regulation of bone remodeling	GO:0046850	0.520674	0.283434	MC4R
plasma lipoprotein particle clearance	GO:0034381	0.520674	0.283434	MSR1
regulation of p38MAPK cascade	GO:1900744	0.520674	0.283434	GDF6
regulation of proteolysis	GO:0030162	0.52085	0.283288	LGALS9,PIH1D1,BIN1,FHIT,SPOCK3,DLC1,KLKB1,LAPTM5,HIPK2
amyloid-beta formation	GO:0034205	0.521277	0.282931	BIN1,SP1
behavior	GO:0007610	0.521716	0.282566	GDNF,GPR176,MC4R,TAC1,SGK1,EDDM3A,HTT
rhythmic process	GO:0048511	0.52226	0.282113	GPR176,RORA,FSHR
skin development	GO:0043588	0.523326	0.281228	TP63,JAG1,SOX9
sensory system development	GO:0048880	0.523431	0.28114	PBX1,TENM3,HIPK2,SOX9
positive regulation of protein dephosphorylation	GO:0035307	0.523555	0.281038	DLC1
negative regulation of epithelial cell apoptotic process	GO:1904036	0.523555	0.281038	SEMA5A
negative regulation of calcium ion transmembrane transport	GO:1903170	0.523555	0.281038	BIN1
cortical cytoskeleton organization	GO:0030865	0.523555	0.281038	EPB41L3
regulation of neuronal synaptic plasticity	GO:0048168	0.523555	0.281038	GRIK2
cell differentiation involved in kidney development	GO:0061005	0.523555	0.281038	JAG1
response to exogenous dsRNA	GO:0043330	0.523555	0.281038	COLEC12
telomere capping	GO:0016233	0.523555	0.281038	PRKCQ
bone resorption	GO:0045453	0.523555	0.281038	MC4R
ERK1 and ERK2 cascade	GO:0070371	0.525482	0.279442	LGALS9,CCL25,DUSP6,FSHR,SOX9,GPNMB
negative regulation of gene expression, epigenetic	GO:0045814	0.525732	0.279236	EPC1,L3MBTL1,PHF2
positive regulation of biosynthetic process	GO:0009891	0.526664	0.278466	MAML2,LGALS9,PIH1D1,ACTR2,MECOM,TP63,GDNF,LY96,PBX1,ZBTB18,EPC1,PRKCQ,RORA,PAX3,JAG1,IGF2BP2,ZFPM2,GDF6,MED27,KLF5,MED6,KLKB1,IGF2BP3,LAPTM5,HIPK2,ELF3,RAB27A,PHF2,IRF3,SP1,SP7,SOX9,TRA2A,MSANTD1
negative regulation of amide metabolic process	GO:0034249	0.528307	0.277114	BIN1,IGF2BP2,IGF2BP3
regulation of cellular component organization	GO:0051128	0.528555	0.27691	ODF2L,KNDC1,SFTPD,IGF1R,SEMA6B,EVI5L,BIN1,ACTR2,PFN2,KANK1,RNF186,PLXNA2,PRKCQ,SGK2,TENM3,SEMA5A,TIAM2,DLC1,MMP1,PFDN5,COBL,L3MBTL1,ARID2,RAB27A,PHF2,SGK1,RAPGEF3,ADD1,ESPL1,HTT
negative regulation of cellular response to growth factor stimulus	GO:0090288	0.528826	0.276687	CRIM1,HIPK2,CADM4
nucleobase-containing compound transport	GO:0015931	0.528918	0.276611	NPAP1,SLC25A41,RBFOX1,SLC25A23
cellular response to nitrogen compound	GO:1901699	0.529017	0.27653	IGF1R,GRB10,KANK1,PRKCQ,COLEC12,PDK4,RAPGEF3,SOX9
regulation of DNA-binding transcription factor activity	GO:0051090	0.53001	0.275716	LGALS9,STK3,PBX1,PRKCQ,HIPK2,SGK1
prostaglandin metabolic process	GO:0006693	0.530372	0.275419	TBXAS1
regulation of dendrite morphogenesis	GO:0048814	0.530372	0.275419	KNDC1
SMAD protein signal transduction	GO:0060395	0.53104	0.274873	GDF6,HIPK2
axon extension	GO:0048675	0.531783	0.274266	SEMA6B,SEMA5A
cellular response to peptide	GO:1901653	0.531939	0.274139	IGF1R,GRB10,KANK1,PRKCQ,PDK4
eye morphogenesis	GO:0048592	0.532033	0.274062	TENM3,SOX9
positive regulation of angiogenesis	GO:0045766	0.532263	0.273874	SEMA5A,HIPK2,RAPGEF3,SP1
regulation of DNA-templated transcription	GO:0006355	0.532666	0.273545	MAML2,DENND4A,LGALS9,PIH1D1,BIN1,ACTR2,ZNF80,MECOM,TP63,GDNF,STK3,PBX1,ZBTB18,EPC1,PRKCQ,KLF12,RORA,TFCP2L1,PAX3,JAG1,ZFP42,ZNF608,IRX1,ZFPM2,GDF6,MED27,PFDN5,KLF5,MED6,L3MBTL1,HIPK2,ELF3,ARID2,PHF2,IRF3,SGK1,SP1,SP7,SOX9,MSANTD1
sprouting angiogenesis	GO:0002040	0.533164	0.273139	HDAC7,SEMA5A,AKT3
regulation of transcription elongation by RNA polymerase II	GO:0034243	0.533288	0.273038	MED27,MED6
embryo development	GO:0009790	0.536232	0.270647	GDNF,PBX1,TENM4,XYLT1,DLC1,TDRKH,COBL,SOX9
blood vessel morphogenesis	GO:0048514	0.536365	0.270539	HDAC7,RORA,JAG1,SEMA5A,AKT3,HIPK2,RAPGEF3,SP1,GPNMB
prostanoid metabolic process	GO:0006692	0.536671	0.270292	TBXAS1
positive regulation of vasculature development	GO:1904018	0.537048	0.269987	SEMA5A,HIPK2,RAPGEF3,SP1
regulation of calcium ion transmembrane transport	GO:1903169	0.537597	0.269543	BIN1,CEMIP,P2RX2,HTT
negative regulation of neurogenesis	GO:0050768	0.538442	0.268861	SEMA6B,SEMA5A
positive regulation of protein-containing complex assembly	GO:0031334	0.538863	0.268522	BIN1,PFN2,MMP1
cellular senescence	GO:0090398	0.539222	0.268232	TP63,AKT3
positive regulation of cell communication	GO:0010647	0.539243	0.268215	IGF1R,LGALS9,PIH1D1,CCL25,TP63,GRB10,LY96,KANK1,NPS,FSHR,JAG1,SEMA5A,GRIK2,GDF6,LAPTM5,LY86,HIPK2,CTSS,P2RX2,CUL1,SOX9,GPNMB,HTT
regulation of blood coagulation	GO:0030193	0.539663	0.267878	PRKG1,KLKB1
vascular associated smooth muscle cell proliferation	GO:1990874	0.540091	0.267533	PRKG1
artery morphogenesis	GO:0048844	0.540091	0.267533	JAG1
ventricular cardiac muscle tissue development	GO:0003229	0.540091	0.267533	ZFPM2
ventricular septum development	GO:0003281	0.540091	0.267533	ZFPM2
positive regulation of ATP-dependent activity	GO:0032781	0.540091	0.267533	PFN2
endolysosomal toll-like receptor signaling pathway	GO:0140894	0.540091	0.267533	COLEC12
regulation of vascular associated smooth muscle cell proliferation	GO:1904705	0.540091	0.267533	PRKG1
regulation of RNA biosynthetic process	GO:2001141	0.540303	0.267363	MAML2,DENND4A,LGALS9,PIH1D1,BIN1,ACTR2,ZNF80,MECOM,TP63,GDNF,STK3,PBX1,ZBTB18,EPC1,PRKCQ,KLF12,RORA,TFCP2L1,PAX3,JAG1,ZFP42,ZNF608,IRX1,ZFPM2,GDF6,MED27,PFDN5,KLF5,MED6,L3MBTL1,HIPK2,ELF3,ARID2,PHF2,IRF3,SGK1,SP1,SP7,SOX9,MSANTD1
positive regulation of signaling	GO:0023056	0.54064	0.267092	IGF1R,LGALS9,PIH1D1,CCL25,TP63,GRB10,LY96,KANK1,NPS,FSHR,JAG1,SEMA5A,GRIK2,GDF6,LAPTM5,LY86,HIPK2,CTSS,P2RX2,CUL1,SOX9,GPNMB,HTT
cellular component organization or biogenesis	GO:0071840	0.541114	0.266711	ODF2L,KNDC1,SFTPD,SCAF11,IGF1R,SEMA6B,PIH1D1,EVI5L,RPS28,BIN1,MATN3,ACTR2,SYCP2,PFN2,MECOM,PDS5A,TMEM165,GDNF,TTPA,KANK1,FRMD3,RNF186,PLXNA2,MATN1,EPC1,PRKG1,PRKCQ,COL13A1,TENM4,CLYBL,PIK3C3,COLEC12,EPB41L3,SGK2,CXADR,CNTN6,TENM3,SEMA5A,TIAM2,CEP162,CDHR3,DLC1,MSR1,UNC5D,UBXN2B,GRIN3A,MED27,TDRKH,MMP1,PFDN5,MED6,RSL24D1,NOP14,COBL,AKT3,LAPTM5,CDH11,L3MBTL1,HIPK2,CTSS,ARID2,RAB27A,SPAG1,PHF2,COL24…
Wnt signaling pathway	GO:0016055	0.542626	0.265499	GRB10,STK3,KANK1,SEMA5A,PFDN5,SOX9
response to dsRNA	GO:0043331	0.542681	0.265455	COLEC12
cardiac muscle hypertrophy	GO:0003300	0.542681	0.265455	SORBS2
regulation of behavior	GO:0050795	0.542681	0.265455	MC4R
activin receptor signaling pathway	GO:0032924	0.542681	0.265455	GDF6
early endosome to late endosome transport	GO:0045022	0.542681	0.265455	PIK3C3
regulation of leukocyte cell-cell adhesion	GO:1903037	0.542953	0.265238	SFTPD,LGALS9,CCL25,PRKCQ,LAPTM5,ARID2,ZAP70,GPNMB
regulation of hemostasis	GO:1900046	0.543261	0.264991	PRKG1,KLKB1
positive regulation of DNA-binding transcription factor activity	GO:0051091	0.543321	0.264944	LGALS9,STK3,PRKCQ,HIPK2
protein-containing complex disassembly	GO:0032984	0.543381	0.264895	IGF1R,PIK3C3,SEMA5A,ARID2,ADD1
amyloid-beta metabolic process	GO:0050435	0.543472	0.264823	BIN1,SP1
protein localization to vacuole	GO:0072665	0.543495	0.264805	PIK3C3,LAPTM5
negative regulation of transmembrane transport	GO:0034763	0.543963	0.26443	BIN1,GRB10,OAZ3
positive regulation of cellular metabolic process	GO:0031325	0.544091	0.264329	KNDC1,MAML2,LGALS9,PIH1D1,ACTR2,PFN2,MECOM,TP63,GDNF,GRB10,LY96,PBX1,ZBTB18,EPC1,PRKCQ,RORA,CEMIP,PAX3,JAG1,IGF2BP2,ZFPM2,DLC1,GDF6,MED27,KLF5,MED6,KLKB1,HELQ,IGF2BP3,LAPTM5,HIPK2,ELF3,ARID2,RAB27A,PHF2,IRF3,SP1,SP7,SOX9,TRA2A,GPNMB,MSANTD1,DOK7,HTT
protein phosphorylation	GO:0006468	0.544098	0.264323	KNDC1,MAP3K9,IGF1R,PIH1D1,PFN2,STK3,PRKG1,PRKCQ,CEMIP,SGK2,IGFBP3,AKT3,HIPK2,CADM4,SGK1,SOX9,ZAP70,GPNMB,DOK7,HTT
positive regulation of protein localization to plasma membrane	GO:1903078	0.54412	0.264305	CNST,DPP10
Rho protein signal transduction	GO:0007266	0.544599	0.263923	KANK1,DLC1
male gamete generation	GO:0048232	0.544982	0.263618	NPAP1,SYCP2,EPC1,FSHR,TDRKH,OAZ3,SOX9
regulation of coagulation	GO:0050818	0.546014	0.262796	PRKG1,KLKB1
regulation of autophagosome assembly	GO:2000785	0.546127	0.262706	RNF186
Arp2/3 complex-mediated actin nucleation	GO:0034314	0.546127	0.262706	ACTR2
retina homeostasis	GO:0001895	0.546127	0.262706	PCDH15
dephosphorylation	GO:0016311	0.546525	0.26239	DUSP6,PTPRN2,DLC1,HTT
cell-cell signaling by wnt	GO:0198738	0.546971	0.262036	GRB10,STK3,KANK1,SEMA5A,PFDN5,SOX9
positive regulation of cysteine-type endopeptidase activity	GO:2001056	0.547029	0.26199	LGALS9,DLC1,LAPTM5
positive regulation of epithelial cell proliferation	GO:0050679	0.548241	0.261028	SEMA5A,AKT3,SP1,SOX9
endothelium development	GO:0003158	0.549138	0.260319	JAG1,RAPGEF3,ADD1
positive regulation of response to stimulus	GO:0048584	0.549577	0.259972	IGF1R,LGALS9,PVR,PIH1D1,CCL25,ACTR2,TP63,GRB10,LY96,KANK1,C8B,EPC1,PRKCQ,COLEC12,FSHR,JAG1,SEMA5A,GDF6,HELQ,LAPTM5,LY86,HIPK2,CTSS,P2RX2,ARID2,IRF3,CUL1,SOX9,ZAP70,GPNMB,HTT
striated muscle hypertrophy	GO:0014897	0.551394	0.258538	SORBS2
cardiac muscle tissue morphogenesis	GO:0055008	0.551394	0.258538	ZFPM2
regulation of endothelial cell apoptotic process	GO:2000351	0.551394	0.258538	SEMA5A
regulation of system process	GO:0044057	0.551985	0.258073	BIN1,CTNNA3,TENM4,CXADR,SGK1
protein localization to plasma membrane	GO:0072659	0.552694	0.257515	CNST,RAB3C,EPB41L3,DPP10
negative regulation of Wnt signaling pathway	GO:0030178	0.553539	0.256851	GRB10,STK3,PFDN5,SOX9
metal ion transport	GO:0030001	0.554053	0.256449	BIN1,TMEM165,KCNK10,CEMIP,DPP10,GRIN3A,SLC25A23,P2RX2,SGK1,CNNM4,HTT
regulation of BMP signaling pathway	GO:0030510	0.554142	0.256379	CRIM1,HIPK2
ephrin receptor signaling pathway	GO:0048013	0.554457	0.256132	ANKS1B
phagocytosis, engulfment	GO:0006911	0.554457	0.256132	MSR1
muscle hypertrophy	GO:0014896	0.554457	0.256132	SORBS2
negative regulation of proteasomal protein catabolic process	GO:1901799	0.554457	0.256132	FHIT
hippo signaling	GO:0035329	0.554457	0.256132	STK3
membrane protein ectodomain proteolysis	GO:0006509	0.554457	0.256132	PRKCQ
glomerulus development	GO:0032835	0.554457	0.256132	JAG1
sexual reproduction	GO:0019953	0.555424	0.255375	NPAP1,SYCP2,EPC1,FSHR,CXADR,ZFP42,TDRKH,SPAG1,OAZ3,SOX9,ESPL1
negative regulation of nervous system development	GO:0051961	0.55562	0.255222	SEMA6B,SEMA5A
intracellular glucose homeostasis	GO:0001678	0.555865	0.255031	IGF1R,PIH1D1,PTPRN2
transcription initiation at RNA polymerase II promoter	GO:0006367	0.55653	0.254511	MED27,MED6,PHF2
regulation of RNA metabolic process	GO:0051252	0.55667	0.254402	MAML2,DENND4A,LGALS9,PIH1D1,BIN1,ACTR2,ZNF80,MECOM,TP63,GDNF,STK3,PBX1,ZBTB18,EPC1,PRKCQ,KLF12,RORA,RBFOX1,TFCP2L1,PAX3,JAG1,IGF2BP2,ZFP42,ZNF608,IRX1,ZFPM2,GDF6,MED27,PFDN5,KLF5,MED6,IGF2BP3,L3MBTL1,HIPK2,ELF3,ARID2,PHF2,IRF3,SGK1,SP1,SP7,SOX9,TRA2A,MSANTD1
establishment of cell polarity	GO:0030010	0.557021	0.254128	SNX27,KANK1,UBXN2B,HTT
positive regulation of molecular function	GO:0044093	0.557674	0.253619	LGALS9,PIH1D1,EVI5L,PFN2,GDNF,STK3,PRKCQ,DAOA,CEMIP,SGK2,DLC1,LAPTM5,HIPK2,CTSS,SGK1,RAPGEF3,ADD1,PKP4,DOK7,HTT
negative regulation of hydrolase activity	GO:0051346	0.557792	0.253528	PIH1D1,BIN1,SPOCK3
negative regulation of wound healing	GO:0061045	0.557823	0.253503	PRKG1,KLKB1
positive regulation of cell cycle G1/S phase transition	GO:1902808	0.558726	0.252801	TP63
vesicle-mediated transport between endosomal compartments	GO:0098927	0.558726	0.252801	PIK3C3
regulation of lipid storage	GO:0010883	0.558726	0.252801	MSR1
positive regulation of transmembrane receptor protein serine/threonine kinase signaling pathway	GO:0090100	0.558922	0.252649	GDF6,HIPK2
skeletal system morphogenesis	GO:0048705	0.560883	0.251128	COL13A1,SOX9
regulation of cysteine-type endopeptidase activity involved in apoptotic process	GO:0043281	0.561286	0.250816	LGALS9,PIH1D1,DLC1,LAPTM5
amyloid precursor protein catabolic process	GO:0042987	0.561985	0.250275	BIN1,SP1
feeding behavior	GO:0007631	0.562302	0.25003	MC4R
cellular response to glucose starvation	GO:0042149	0.562302	0.25003	PIK3C3
modulation by host of viral process	GO:0044788	0.562302	0.25003	PIK3C3
regulation of alpha-beta T cell activation	GO:0046634	0.562909	0.249562	LGALS9,PRKCQ
regulation of tissue remodeling	GO:0034103	0.563783	0.248888	MC4R,GPNMB
regulation of monoatomic ion transmembrane transport	GO:0034765	0.564042	0.248689	BIN1,CEMIP,DPP10,CTSS,P2RX2,HTT
fatty acid biosynthetic process	GO:0006633	0.564498	0.248338	HACD4,TBXAS1,PDK4
substrate adhesion-dependent cell spreading	GO:0034446	0.564524	0.248317	OLFM4,KANK1
adenylate cyclase-activating G protein-coupled receptor signaling pathway	GO:0007189	0.564766	0.248132	MC4R,FSHR
regulation of neuron differentiation	GO:0045664	0.564978	0.247969	BIN1,SOX9
epithelial cell development	GO:0002064	0.565124	0.247856	JAG1,RAPGEF3,ADD1
Fc receptor signaling pathway	GO:0038093	0.565468	0.247592	PRKCQ
positive regulation of dephosphorylation	GO:0035306	0.565468	0.247592	DLC1
regulation of telomerase activity	GO:0051972	0.565468	0.247592	PRKCQ
negative regulation of canonical NF-kappaB signal transduction	GO:0043124	0.565468	0.247592	RORA
protein-lipid complex organization	GO:0071825	0.565468	0.247592	BIN1
muscle system process	GO:0003012	0.56595	0.247222	BIN1,GDNF,CTNNA3,SORBS2
cell junction assembly	GO:0034329	0.566562	0.246752	EPB41L3,CDHR3,DLC1,CDH11,PKP4
phosphorylation	GO:0016310	0.566841	0.246539	KNDC1,MAP3K9,IGF1R,PIH1D1,PFN2,GRB10,STK3,PRKG1,PRKCQ,CEMIP,SGK2,IGFBP3,AKT3,HIPK2,CADM4,SGK1,SOX9,ZAP70,GPNMB,DOK7,HTT
smoothened signaling pathway	GO:0007224	0.567093	0.246346	RORA,HIPK2
protein stabilization	GO:0050821	0.567509	0.246027	PIH1D1,PFN2,STK3,SPAG1
response to glucose	GO:0009749	0.567574	0.245977	IGF1R,PIH1D1,PTPRN2
muscle organ morphogenesis	GO:0048644	0.567909	0.245721	ZFPM2
artery development	GO:0060840	0.567909	0.245721	JAG1
endothelial cell apoptotic process	GO:0072577	0.567909	0.245721	SEMA5A
stem cell proliferation	GO:0072089	0.567909	0.245721	MECOM
muscle tissue morphogenesis	GO:0060415	0.567909	0.245721	ZFPM2
negative regulation of ERK1 and ERK2 cascade	GO:0070373	0.567909	0.245721	DUSP6
regulation of pH	GO:0006885	0.568146	0.24554	TMEM165,PDK4
cartilage development	GO:0051216	0.568177	0.245516	GDF6,SOX9
DNA-templated transcription initiation	GO:0006352	0.568451	0.245307	MED27,MED6,PHF2,TFB2M
plasma membrane bounded cell projection assembly	GO:0120031	0.569243	0.244702	ODF2L,EVI5L,ACTR2,PFN2,KANK1,CEP162,SPAG1,HTT
regulation of carbohydrate metabolic process	GO:0006109	0.569457	0.244539	GRB10,RORA,PDK4
transcription by RNA polymerase II	GO:0006366	0.569747	0.244318	MAML2,BIN1,ACTR2,ZNF80,MECOM,TP63,GDNF,PBX1,ZBTB18,EPC1,KLF12,RORA,TFCP2L1,PAX3,JAG1,ZFP42,ZNF608,IRX1,ZFPM2,MED27,KLF5,MED6,HIPK2,ELF3,ARID2,PHF2,IRF3,SP1,SP7,SOX9
embryonic morphogenesis	GO:0048598	0.569807	0.244272	GDNF,TENM4,DLC1,COBL,SOX9
positive regulation of epithelial to mesenchymal transition	GO:0010718	0.570897	0.243442	JAG1
icosanoid biosynthetic process	GO:0046456	0.570897	0.243442	TBXAS1
positive regulation of osteoblast differentiation	GO:0045669	0.570897	0.243442	TP63
embryonic skeletal system development	GO:0048706	0.570897	0.243442	XYLT1
negative regulation of calcium ion transport	GO:0051926	0.570897	0.243442	BIN1
response to monosaccharide	GO:0034284	0.571159	0.243243	IGF1R,PIH1D1,PTPRN2
response to hexose	GO:0009746	0.571159	0.243243	IGF1R,PIH1D1,PTPRN2
regulation of cellular component biogenesis	GO:0044087	0.571476	0.243002	ODF2L,EVI5L,BIN1,ACTR2,PFN2,KANK1,RNF186,DLC1,MMP1,RAPGEF3,ADD1,HTT
blood vessel development	GO:0001568	0.571952	0.24264	HDAC7,RORA,JAG1,SEMA5A,AKT3,HIPK2,RAPGEF3,SP1,GPNMB
CD4-positive, alpha-beta T cell activation	GO:0035710	0.571958	0.242636	LGALS9,PRKCQ
striated muscle contraction	GO:0006941	0.572253	0.242412	BIN1,CTNNA3
protein-DNA complex organization	GO:0071824	0.572756	0.242031	PIH1D1,MECOM,EPC1,MED27,MED6,L3MBTL1,HIPK2,ARID2,PHF2,SOX9
actin nucleation	GO:0045010	0.574596	0.240637	ACTR2
phosphatidylinositol phosphate biosynthetic process	GO:0046854	0.574596	0.240637	PIK3C3
regulation of DNA repair	GO:0006282	0.574791	0.24049	ACTR2,EPC1,HELQ,ARID2
positive regulation of protein localization to cell periphery	GO:1904377	0.575746	0.239769	CNST,DPP10
regulation of small molecule metabolic process	GO:0062012	0.578231	0.237898	CLYBL,RORA,PDK4,SOX9
regulation of DNA-templated transcription elongation	GO:0032784	0.57899	0.237329	MED27,MED6
mitochondrial transport	GO:0006839	0.579094	0.237251	TIMM17A,SLC25A41,SLC25A23,TIMM44
regulation of SMAD protein signal transduction	GO:0060390	0.579182	0.237185	GDF6
regulation of vacuole organization	GO:0044088	0.579182	0.237185	RNF186
carbohydrate derivative biosynthetic process	GO:1901137	0.579297	0.237098	PIGB,HS6ST1,TMEM165,CEMIP,XYLT1,HS3ST3B1,PDK4,CHST15,ATP5MC2
regulation of JNK cascade	GO:0046328	0.5795	0.236947	IGF1R,MECOM,HIPK2
cell projection assembly	GO:0030031	0.579521	0.236931	ODF2L,EVI5L,ACTR2,PFN2,KANK1,CEP162,SPAG1,HTT
glucose homeostasis	GO:0042593	0.579638	0.236843	IGF1R,PIH1D1,PTPRN2,PDK4
cellular response to hypoxia	GO:0071456	0.581869	0.235175	RORA,HIPK2
regulation of T cell activation	GO:0050863	0.581923	0.235134	SFTPD,LGALS9,PRKCQ,LAPTM5,ARID2,ZAP70,GPNMB
blood coagulation	GO:0007596	0.58199	0.235085	PRKG1,PRKCQ,KLKB1,HGFAC
negative regulation of RNA metabolic process	GO:0051253	0.582001	0.235076	BIN1,MECOM,TP63,GDNF,ZBTB18,EPC1,KLF12,IGF2BP2,ZNF608,IRX1,ZFPM2,PFDN5,IGF2BP3,L3MBTL1,ELF3,SOX9
DNA-templated transcription	GO:0006351	0.582077	0.23502	MAML2,DENND4A,LGALS9,PIH1D1,BIN1,ACTR2,ZNF80,MECOM,TP63,GDNF,STK3,PBX1,ZBTB18,EPC1,PRKCQ,KLF12,RORA,TFCP2L1,PAX3,JAG1,ZFP42,ZNF608,IRX1,ZFPM2,GDF6,MED27,PFDN5,KLF5,MED6,L3MBTL1,HIPK2,ELF3,ARID2,PHF2,IRF3,SGK1,SP1,SP7,SOX9,TFB2M,MSANTD1
intrinsic apoptotic signaling pathway	GO:0097193	0.582116	0.234991	RNF186,FHIT,HIPK2,CUL1
embryonic organ development	GO:0048568	0.582282	0.234867	GDNF,PBX1,COBL,SOX9
carbohydrate homeostasis	GO:0033500	0.582362	0.234807	IGF1R,PIH1D1,PTPRN2,PDK4
positive regulation of MAPK cascade	GO:0043410	0.583075	0.234275	IGF1R,LGALS9,CCL25,FSHR,GDF6,LAPTM5,HIPK2,GPNMB
bone remodeling	GO:0046849	0.583144	0.234224	MC4R
tetrapyrrole metabolic process	GO:0033013	0.583144	0.234224	CLYBL
plasma membrane invagination	GO:0099024	0.583144	0.234224	MSR1
regulation of alternative mRNA splicing, via spliceosome	GO:0000381	0.583144	0.234224	RBFOX1
homeostatic process	GO:0042592	0.583453	0.233994	SFTPD,IGF1R,LGALS9,PIH1D1,TMPRSS3,TMEM165,GRB10,PCDH15,RORA,CEMIP,MC4R,CXADR,PTPRN2,SLC25A23,TFF3,PDK4,HIPK2,SOX9,CNNM4,HTT
regulation of ERK1 and ERK2 cascade	GO:0070372	0.583788	0.233745	LGALS9,CCL25,DUSP6,FSHR,GPNMB
positive regulation of organelle organization	GO:0010638	0.584125	0.233494	BIN1,PFN2,PRKCQ,SEMA5A,RAPGEF3,ESPL1,HTT
epigenetic regulation of gene expression	GO:0040029	0.5842	0.233438	EPC1,L3MBTL1,HIPK2,PHF2
positive regulation of endopeptidase activity	GO:0010950	0.584615	0.23313	LGALS9,DLC1,LAPTM5
establishment of protein localization to organelle	GO:0072594	0.585061	0.232799	TIMM17A,NPAP1,STK3,PIK3C3,TIMM44,LAPTM5
antigen processing and presentation	GO:0019882	0.585711	0.232316	RAB3C,CTSS,RAB27A
regulation of telomere maintenance via telomerase	GO:0032210	0.587057	0.23132	PRKCQ
water-soluble vitamin metabolic process	GO:0006767	0.587057	0.23132	CLYBL
response to hormone	GO:0009725	0.587529	0.230971	IGF1R,GRB10,KANK1,PRKCQ,MC4R,FSHR,PDK4,CTSS
stem cell population maintenance	GO:0019827	0.58775	0.230808	JAG1,SOX9
cellular response to decreased oxygen levels	GO:0036294	0.58783	0.230748	RORA,HIPK2
cellular response to organonitrogen compound	GO:0071417	0.588712	0.230097	IGF1R,GRB10,KANK1,PRKCQ,PDK4,RAPGEF3,SOX9
coagulation	GO:0050817	0.589207	0.229732	PRKG1,PRKCQ,KLKB1,HGFAC
cell junction organization	GO:0034330	0.589586	0.229453	IGF1R,EPB41L3,CXADR,CDHR3,DLC1,CDH11,ADD1,PKP4,DOK7
regulation of protein depolymerization	GO:1901879	0.589695	0.229372	SEMA5A,ADD1
maintenance of cell number	GO:0098727	0.590102	0.229073	JAG1,SOX9
lysosome organization	GO:0007040	0.590365	0.228879	TMEM165,LAPTM5
lytic vacuole organization	GO:0080171	0.590365	0.228879	TMEM165,LAPTM5
regulation of endothelial cell migration	GO:0010594	0.590566	0.228731	HDAC7,SEMA5A,AKT3,SP1
leukocyte cell-cell adhesion	GO:0007159	0.590737	0.228606	SFTPD,LGALS9,CCL25,PRKCQ,LAPTM5,ARID2,ZAP70,GPNMB
regulation of focal adhesion assembly	GO:0051893	0.590741	0.228603	DLC1
positive regulation of wound healing	GO:0090303	0.590741	0.228603	KANK1
regulation of cell-substrate junction assembly	GO:0090109	0.590741	0.228603	DLC1
transcription elongation by RNA polymerase II	GO:0006368	0.591055	0.228372	MED27,MED6
regulation of organelle organization	GO:0033043	0.592316	0.227446	ODF2L,EVI5L,BIN1,PFN2,KANK1,RNF186,PRKCQ,SEMA5A,DLC1,L3MBTL1,ARID2,RAPGEF3,ADD1,ESPL1,HTT
hexose metabolic process	GO:0019318	0.592374	0.227404	RORA,PDK4,CHST15
hemostasis	GO:0007599	0.592849	0.227056	PRKG1,PRKCQ,KLKB1,HGFAC
vesicle docking	GO:0048278	0.593044	0.226913	RAB3C
regulation of synaptic transmission, glutamatergic	GO:0051966	0.593044	0.226913	NPS
autophagosome maturation	GO:0097352	0.593044	0.226913	PIK3C3
arachidonic acid metabolic process	GO:0019369	0.593044	0.226913	TBXAS1
intrinsic apoptotic signaling pathway in response to endoplasmic reticulum stress	GO:0070059	0.593044	0.226913	RNF186
chromatin remodeling	GO:0006338	0.593295	0.226729	PIH1D1,MECOM,EPC1,L3MBTL1,HIPK2,ARID2,PHF2,SOX9
regulation of muscle system process	GO:0090257	0.593726	0.226414	BIN1,CTNNA3
regulation of cytokine production	GO:0001817	0.594041	0.226184	SFTPD,HDAC7,LGALS9,LY96,PRKCQ,RORA,IGF2BP2,IGF2BP3,LAPTM5,IRF3,GPNMB
natural killer cell activation	GO:0030101	0.594427	0.225901	SNX27,PBX1
T cell activation	GO:0042110	0.594587	0.225784	SFTPD,LGALS9,PRKCQ,CXADR,LAPTM5,ARID2,ZAP70,GPNMB
protein targeting	GO:0006605	0.594726	0.225683	TIMM17A,CEMIP,PIK3C3,TIMM44,LAPTM5
tissue morphogenesis	GO:0048729	0.595491	0.225125	GDNF,ZFPM2,DLC1,COBL,SOX9
RNA biosynthetic process	GO:0032774	0.595568	0.225069	MAML2,DENND4A,LGALS9,PIH1D1,BIN1,ACTR2,ZNF80,MECOM,TP63,GDNF,STK3,PBX1,ZBTB18,EPC1,PRKCQ,KLF12,RORA,TFCP2L1,PAX3,JAG1,ZFP42,ZNF608,IRX1,ZFPM2,GDF6,MED27,PFDN5,KLF5,MED6,L3MBTL1,HIPK2,ELF3,ARID2,PHF2,IRF3,SGK1,SP1,SP7,SOX9,TFB2M,MSANTD1
regulation of transmembrane transport	GO:0034762	0.595748	0.224937	BIN1,GRB10,CEMIP,DPP10,CTSS,P2RX2,OAZ3,HTT
modulation of chemical synaptic transmission	GO:0050804	0.595938	0.224799	NPS,GRIK2,GRIN3A
exocytic process	GO:0140029	0.596481	0.224403	RAB3C
complement activation	GO:0006956	0.596481	0.224403	C8B
regulation of smoothened signaling pathway	GO:0008589	0.596481	0.224403	RORA
monoatomic cation transport	GO:0006812	0.596737	0.224217	BIN1,TMEM165,KCNK10,CEMIP,DPP10,GRIN3A,SLC25A23,CTSS,P2RX2,SGK1,CNNM4,HTT
regulation of trans-synaptic signaling	GO:0099177	0.596898	0.2241	NPS,GRIK2,GRIN3A
regulation of ubiquitin-dependent protein catabolic process	GO:2000058	0.597164	0.223906	FHIT,LAPTM5,HIPK2
response to nitrogen compound	GO:1901698	0.597551	0.223625	IGF1R,GRB10,KANK1,PRKCQ,COLEC12,MC4R,PDK4,RAPGEF3,SOX9
detection of abiotic stimulus	GO:0009582	0.597579	0.223604	GRIK2,TAC1,GRK4
cytokine production	GO:0001816	0.597996	0.223302	SFTPD,HDAC7,LGALS9,LY96,PRKCQ,RORA,IGF2BP2,IGF2BP3,LAPTM5,IRF3,GPNMB
positive regulation of nitrogen compound metabolic process	GO:0051173	0.598357	0.223039	KNDC1,MAML2,LGALS9,PIH1D1,ACTR2,PFN2,MECOM,TP63,GDNF,PBX1,ZBTB18,EPC1,PRKCQ,RORA,CEMIP,PAX3,JAG1,ZFPM2,DLC1,GDF6,MED27,KLF5,MED6,KLKB1,HELQ,LAPTM5,HIPK2,ELF3,ARID2,IRF3,OAZ3,SP1,SP7,SOX9,TRA2A,GPNMB,MSANTD1,DOK7
negative regulation of canonical Wnt signaling pathway	GO:0090090	0.598588	0.222872	STK3,PFDN5,SOX9
regulation of GTPase activity	GO:0043087	0.600045	0.221816	EVI5L,PRKG1,RAPGEF3,PKP4
vasculature development	GO:0001944	0.600302	0.22163	HDAC7,RORA,JAG1,SEMA5A,AKT3,HIPK2,RAPGEF3,SP1,GPNMB
lamellipodium assembly	GO:0030032	0.600443	0.221528	ACTR2
positive regulation of macromolecule metabolic process	GO:0010604	0.600452	0.221522	KNDC1,MAML2,LGALS9,PIH1D1,ACTR2,PFN2,MECOM,TP63,GDNF,LY96,PBX1,ZBTB18,EPC1,PRKCQ,RORA,CEMIP,PAX3,JAG1,IGF2BP2,ZFPM2,DLC1,GDF6,MED27,KLF5,MED6,KLKB1,HELQ,IGF2BP3,LAPTM5,HIPK2,ELF3,ARID2,RAB27A,PHF2,IRF3,OAZ3,SP1,SP7,SOX9,TRA2A,GPNMB,MSANTD1,DOK7
negative regulation of catabolic process	GO:0009895	0.600923	0.221181	GDNF,IGF2BP2,FHIT,IGF2BP3,HIPK2
positive regulation of peptidase activity	GO:0010952	0.601014	0.221115	LGALS9,DLC1,LAPTM5
positive regulation of signal transduction	GO:0009967	0.601195	0.220985	IGF1R,LGALS9,PIH1D1,CCL25,TP63,GRB10,LY96,KANK1,FSHR,JAG1,SEMA5A,GDF6,LAPTM5,LY86,HIPK2,CTSS,P2RX2,CUL1,SOX9,GPNMB,HTT
protein localization to cell periphery	GO:1990778	0.601641	0.220663	CNST,RAB3C,EPB41L3,DPP10
membrane protein proteolysis	GO:0033619	0.603715	0.219168	PRKCQ
cell cycle G1/S phase transition	GO:0044843	0.603803	0.219105	POLE,TP63,ARID2,CUL1,GPNMB
regulation of cysteine-type endopeptidase activity	GO:2000116	0.603936	0.219009	LGALS9,PIH1D1,DLC1,LAPTM5
leukocyte chemotaxis	GO:0030595	0.604031	0.218941	SFTPD,LGALS9,CCL25,CXADR
negative regulation of response to wounding	GO:1903035	0.604576	0.218549	PRKG1,KLKB1
protein lipidation	GO:0006497	0.604899	0.218317	PIGB,PIK3C3
cytoskeleton organization	GO:0007010	0.604954	0.218278	BIN1,ACTR2,PFN2,KANK1,FRMD3,PRKG1,EPB41L3,CXADR,SEMA5A,DLC1,UBXN2B,COBL,SPAG1,RAPGEF3,ADD1,ESPL1,HTT
positive regulation of neuron projection development	GO:0010976	0.605474	0.217905	TENM3,COBL
monoatomic cation transmembrane transport	GO:0098655	0.606102	0.217454	BIN1,TMEM165,KCNK10,CEMIP,DPP10,SLC25A23,CTSS,P2RX2,HTT
regulation of protein-containing complex disassembly	GO:0043244	0.606238	0.217357	IGF1R,SEMA5A,ADD1
membrane invagination	GO:0010324	0.606755	0.216986	MSR1
positive regulation of response to wounding	GO:1903036	0.606755	0.216986	KANK1
regulation of cell-substrate junction organization	GO:0150116	0.606755	0.216986	DLC1
supramolecular fiber organization	GO:0097435	0.607127	0.216721	BIN1,ACTR2,PFN2,KANK1,SEMA5A,DLC1,PFDN5,COBL,RAPGEF3,ADD1
positive regulation of growth	GO:0045927	0.607162	0.216695	SEMA5A,ZFPM2
regulation of protein dephosphorylation	GO:0035304	0.607314	0.216587	DLC1,HTT
regulation of cell growth	GO:0001558	0.607442	0.216495	SEMA6B,PRKCQ,SGK2,SEMA5A,SGK1
lipoprotein biosynthetic process	GO:0042158	0.607579	0.216397	PIGB,PIK3C3
amyloid precursor protein metabolic process	GO:0042982	0.609167	0.215263	BIN1,SP1
signal transduction by p53 class mediator	GO:0072331	0.609645	0.214923	FHIT,HIPK2,SGK1
execution phase of apoptosis	GO:0097194	0.610676	0.214189	DLC1
cellular response to hormone stimulus	GO:0032870	0.612649	0.212788	IGF1R,GRB10,KANK1,PRKCQ,FSHR,PDK4,CTSS
regulation of endothelial cell proliferation	GO:0001936	0.612852	0.212645	SEMA5A,AKT3,SP1
glial cell development	GO:0021782	0.615005	0.211121	TENM4
positive regulation of cell migration	GO:0030335	0.615327	0.210894	HDAC7,IGF1R,LGALS9,SEMA6B,CEMIP,SEMA5A,AKT3,SP1,SOX9,GPNMB
lymphocyte activation	GO:0046649	0.616348	0.210174	SNX27,SFTPD,LGALS9,PBX1,PRKCQ,CXADR,LAPTM5,ARID2,ZAP70,GPNMB
cellular response to oxygen levels	GO:0071453	0.618011	0.209004	RORA,HIPK2
cellular response to organic substance	GO:0071310	0.618597	0.208592	IGF1R,LGALS9,PIH1D1,CCL25,GRB10,LY96,KANK1,PRKCQ,RORA,COLEC12,FSHR,IL5RA,PTPRN2,PDK4,LAPTM5,LY86,CTSS,RAPGEF3,SOX9
regulation of leukocyte proliferation	GO:0070663	0.619225	0.208151	SFTPD,LGALS9,IL5RA,GPNMB
negative regulation of macromolecule metabolic process	GO:0010605	0.619423	0.208013	SFTPD,HDAC7,LGALS9,PIH1D1,BIN1,MECOM,TP63,PDS5A,GDNF,GRB10,ZBTB18,EPC1,KLF12,IGF2BP2,FHIT,SPOCK3,ZNF608,IRX1,IGFBP3,ZFPM2,MSR1,TDRKH,PFDN5,IGF2BP3,LAPTM5,L3MBTL1,HIPK2,ELF3,PHF2,CADM4,SOX9,GPNMB
regulation of telomere maintenance via telomere lengthening	GO:1904356	0.619686	0.207828	PRKCQ
negative regulation of programmed cell death	GO:0043069	0.620003	0.207607	IGF1R,PIH1D1,MECOM,GDNF,PRKCQ,SEMA5A,DPP9,PDK4,LAPTM5,SOX9,HTT
regulation of protein-containing complex assembly	GO:0043254	0.620111	0.207531	BIN1,PFN2,KANK1,MMP1,ADD1
neuron projection extension	GO:1990138	0.621424	0.206612	SEMA6B,SEMA5A
regulation of metal ion transport	GO:0010959	0.621455	0.20659	BIN1,CEMIP,DPP10,P2RX2,HTT
wound healing	GO:0042060	0.622531	0.205839	KANK1,PRKG1,PRKCQ,KLKB1,CADM4,HGFAC
positive regulation of DNA biosynthetic process	GO:2000573	0.622968	0.205534	PRKCQ
negative regulation of epithelial cell migration	GO:0010633	0.622968	0.205534	PFN2
tissue development	GO:0009888	0.62323	0.205351	SEMA6B,PIH1D1,TP63,GDNF,ZBTB18,JAG1,CXADR,SORBS2,SEMA5A,ZFPM2,DLC1,GDF6,COBL,RAPGEF3,ADD1,SOX9
JNK cascade	GO:0007254	0.623536	0.205139	IGF1R,MECOM,HIPK2
neutrophil chemotaxis	GO:0030593	0.624217	0.204664	CCL25,CXADR
inorganic cation transmembrane transport	GO:0098662	0.62464	0.20437	BIN1,TMEM165,KCNK10,CEMIP,DPP10,SLC25A23,P2RX2,HTT
positive regulation of cytokine production	GO:0001819	0.624811	0.204251	LGALS9,LY96,PRKCQ,RORA,LAPTM5,IRF3
protein K63-linked ubiquitination	GO:0070534	0.625162	0.204007	RNF186
regulation of ATP-dependent activity	GO:0043462	0.625162	0.204007	PFN2
dendritic spine development	GO:0060996	0.625162	0.204007	GRIN3A
regulation of cytokinesis	GO:0032465	0.625379	0.203857	PIK3C3,PKP4
sensory organ development	GO:0007423	0.625597	0.203705	PBX1,TENM3,HIPK2,SOX9
regulation of nucleobase-containing compound metabolic process	GO:0019219	0.625733	0.203611	MAML2,DENND4A,LGALS9,PIH1D1,BIN1,ACTR2,ZNF80,MECOM,TP63,PDS5A,GDNF,STK3,PBX1,ZBTB18,EPC1,PRKCQ,KLF12,RORA,RBFOX1,TFCP2L1,PAX3,JAG1,IGF2BP2,ZFP42,ZNF608,IRX1,ZFPM2,GDF6,MED27,PFDN5,KLF5,MED6,HELQ,IGF2BP3,PDK4,L3MBTL1,HIPK2,ELF3,ARID2,PHF2,IRF3,SGK1,SP1,SP7,SOX9,TRA2A,MSANTD1
regulation of transmembrane receptor protein serine/threonine kinase signaling pathway	GO:0090092	0.626382	0.203161	CRIM1,GDF6,HIPK2
response to organonitrogen compound	GO:0010243	0.627089	0.202671	IGF1R,GRB10,KANK1,PRKCQ,MC4R,PDK4,RAPGEF3,SOX9
DNA-templated transcription elongation	GO:0006354	0.628284	0.201844	MED27,MED6
carbohydrate derivative transport	GO:1901264	0.628437	0.201738	SLC25A41,SLC25A23
alternative mRNA splicing, via spliceosome	GO:0000380	0.628437	0.201738	RBFOX1
positive regulation of adaptive immune response based on somatic recombination of immune receptors built from immunoglobulin superfamily domains	GO:0002824	0.629454	0.201036	PVR,PRKCQ
sensory organ morphogenesis	GO:0090596	0.629708	0.200861	TENM3,SOX9
regulation of exocytosis	GO:0017157	0.630509	0.200309	LGALS9,RAB3C,RAB27A
regulation of calcium ion transport	GO:0051924	0.631542	0.199598	BIN1,CEMIP,P2RX2,HTT
negative regulation of cation transmembrane transport	GO:1904063	0.631907	0.199347	BIN1
striated muscle cell differentiation	GO:0051146	0.633385	0.198332	CXADR,SORBS2
RNA transport	GO:0050658	0.633457	0.198283	NPAP1,RBFOX1
protein import into nucleus	GO:0006606	0.633457	0.198283	NPAP1,STK3
nucleic acid transport	GO:0050657	0.633457	0.198283	NPAP1,RBFOX1
regulation of protein localization to membrane	GO:1905475	0.633966	0.197934	CNST,CEMIP,DPP10
positive regulation of binding	GO:0051099	0.634095	0.197846	STK3,HIPK2,ADD1
positive regulation of cell motility	GO:2000147	0.634256	0.197735	HDAC7,IGF1R,LGALS9,SEMA6B,CEMIP,SEMA5A,AKT3,SP1,SOX9,GPNMB
negative regulation of nucleobase-containing compound metabolic process	GO:0045934	0.634492	0.197574	BIN1,MECOM,TP63,PDS5A,GDNF,ZBTB18,EPC1,KLF12,IGF2BP2,ZNF608,IRX1,ZFPM2,PFDN5,IGF2BP3,L3MBTL1,ELF3,SOX9
protein-DNA complex assembly	GO:0065004	0.634658	0.197461	MED27,MED6,SOX9
endosome to lysosome transport	GO:0008333	0.634695	0.197435	BIN1
regulation of plasma lipoprotein particle levels	GO:0097006	0.634695	0.197435	MSR1
epidermis development	GO:0008544	0.635585	0.196826	TP63,JAG1,SOX9
intracellular protein transport	GO:0006886	0.637569	0.195473	SNX27,TIMM17A,NPAP1,STK3,PIK3C3,TIMM44,LAPTM5,RAPGEF3,NUP42
establishment of RNA localization	GO:0051236	0.638023	0.195163	NPAP1,RBFOX1
regulation of mRNA metabolic process	GO:1903311	0.638244	0.195013	GDNF,RBFOX1,IGF2BP2,IGF2BP3,TRA2A
circadian regulation of gene expression	GO:0032922	0.638536	0.194815	RORA
protein N-linked glycosylation	GO:0006487	0.638536	0.194815	TMEM165
regulation of cell size	GO:0008361	0.638986	0.194509	SEMA6B,SEMA5A
tissue remodeling	GO:0048771	0.63914	0.194404	MC4R,ELF3,GPNMB
cilium assembly	GO:0060271	0.63931	0.194288	ODF2L,EVI5L,ACTR2,CEP162,SPAG1,HTT
morphogenesis of an epithelium	GO:0002009	0.639347	0.194264	GDNF,DLC1,COBL,SOX9
endocytosis	GO:0006897	0.639498	0.194161	SFTPD,BIN1,PIK3C3,COLEC12,MSR1,RAB27A,GRK4
import into nucleus	GO:0051170	0.640674	0.193363	NPAP1,STK3
negative regulation of protein metabolic process	GO:0051248	0.641819	0.192587	PIH1D1,BIN1,IGF2BP2,FHIT,SPOCK3,IGFBP3,PFDN5,IGF2BP3,HIPK2,CADM4
regulation of embryonic development	GO:0045995	0.642352	0.192227	TENM4
positive regulation of telomere maintenance	GO:0032206	0.642352	0.192227	PRKCQ
pattern recognition receptor signaling pathway	GO:0002221	0.642983	0.191801	LY96,COLEC12,CTSS,IRF3
positive regulation of locomotion	GO:0040017	0.643211	0.191646	HDAC7,IGF1R,LGALS9,SEMA6B,CEMIP,SEMA5A,AKT3,SP1,SOX9,GPNMB
reproductive process	GO:0022414	0.643498	0.191453	NPAP1,LGALS9,SYCP2,EPC1,FSHR,CXADR,ZFP42,TDRKH,TAC1,SPAG1,OAZ3,EDDM3A,SOX9,ESPL1
endothelial cell proliferation	GO:0001935	0.64434	0.190885	SEMA5A,AKT3,SP1
positive regulation of catalytic activity	GO:0043085	0.644733	0.19062	LGALS9,PIH1D1,EVI5L,GDNF,PRKCQ,DAOA,CEMIP,DLC1,LAPTM5,RAPGEF3,PKP4,DOK7
RNA-templated DNA biosynthetic process	GO:0006278	0.644792	0.190581	PRKCQ
lipid storage	GO:0019915	0.644792	0.190581	MSR1
telomere maintenance via telomerase	GO:0007004	0.644792	0.190581	PRKCQ
organelle localization by membrane tethering	GO:0140056	0.644792	0.190581	RAB3C
positive regulation of chemotaxis	GO:0050921	0.645435	0.190147	LGALS9,SEMA5A
negative regulation of multicellular organismal process	GO:0051241	0.645471	0.190123	SFTPD,HDAC7,LGALS9,SEMA6B,BIN1,PFN2,PRKG1,SEMA5A,KLKB1,LAPTM5,SOX9,GPNMB
positive regulation of adaptive immune response	GO:0002821	0.645647	0.190005	PVR,PRKCQ
negative regulation of DNA-templated transcription	GO:0045892	0.646837	0.189205	BIN1,MECOM,TP63,ZBTB18,EPC1,KLF12,ZNF608,IRX1,ZFPM2,PFDN5,L3MBTL1,ELF3,SOX9
positive regulation of cellular component biogenesis	GO:0044089	0.64697	0.189116	BIN1,ACTR2,PFN2,MMP1,RAPGEF3,HTT
meiotic cell cycle	GO:0051321	0.647047	0.189064	SYCP2,ZFP42,TDRKH,ESPL1
RNA localization	GO:0006403	0.647566	0.188716	NPAP1,PIH1D1,RBFOX1
protein modification process	GO:0036211	0.647571	0.188712	KNDC1,HDAC7,MAP3K9,PIGB,IGF1R,PIH1D1,PFN2,P3H2,TMEM165,UBE2QL1,STK3,RNF186,PRKG1,PRKCQ,DUSP6,CEMIP,PIK3C3,SGK2,PTPRN2,IGFBP3,DLC1,AKT3,LAPTM5,HIPK2,KLHL7,PHF2,CADM4,SGK1,CUL1,SOX9,ZAP70,GPNMB,DOK7,HTT
regulation of steroid metabolic process	GO:0019218	0.648094	0.188362	RORA
negative regulation of monoatomic ion transmembrane transport	GO:0034766	0.648094	0.188362	BIN1
regulation of catalytic activity	GO:0050790	0.648577	0.188039	LGALS9,PIH1D1,EVI5L,BIN1,GDNF,PRKG1,PRKCQ,DAOA,CEMIP,SPOCK3,DLC1,LAPTM5,SGK1,RAPGEF3,PKP4,DOK7,HTT
protein metabolic process	GO:0019538	0.648958	0.187783	WARS2,KNDC1,HDAC7,MAP3K9,PIGB,IGF1R,LGALS9,PIH1D1,RPS28,BIN1,HS6ST1,TMPRSS3,PFN2,P3H2,TMEM165,UBE2QL1,STK3,RNF186,PRKG1,PRKCQ,DUSP6,CEMIP,XYLT1,HS3ST3B1,PIK3C3,SGK2,IGF2BP2,FHIT,SPOCK3,PTPRN2,IGFBP3,DLC1,UBXN2B,RNPEP,MMP1,PFDN5,DPP9,KLKB1,IGF2BP3,AKT3,LAPTM5,CHST15,HIPK2,CTSS,KLHL7,PHF2,CADM4,RPL9,SGK1,CUL1,OAZ3,SP1,MRPS18C,SOX9,ZAP70,MRPL9,HGFAC,GPNMB,DOK7,HTT
reproduction	GO:0000003	0.649392	0.187493	NPAP1,LGALS9,SYCP2,EPC1,FSHR,CXADR,ZFP42,TDRKH,TAC1,SPAG1,OAZ3,EDDM3A,SOX9,ESPL1
spermatogenesis	GO:0007283	0.650193	0.186957	NPAP1,EPC1,FSHR,TDRKH,OAZ3,SOX9
regulation of chemotaxis	GO:0050920	0.65077	0.186572	LGALS9,SEMA6B,SEMA5A
neuromuscular process	GO:0050905	0.650801	0.186552	PCDH15
regulation of epithelial cell apoptotic process	GO:1904035	0.650801	0.186552	SEMA5A
positive regulation of leukocyte proliferation	GO:0070665	0.651145	0.186322	LGALS9,IL5RA
glucose metabolic process	GO:0006006	0.651177	0.186301	RORA,PDK4
monocarboxylic acid biosynthetic process	GO:0072330	0.651815	0.185876	HACD4,TBXAS1,PDK4
protein-containing complex organization	GO:0043933	0.651922	0.185805	SCAF11,IGF1R,PIH1D1,RPS28,BIN1,PFN2,MECOM,KANK1,MATN1,EPC1,CLYBL,PIK3C3,SEMA5A,MED27,MMP1,PFDN5,MED6,COBL,L3MBTL1,HIPK2,ARID2,SPAG1,PHF2,ADD1,SOX9
lipoprotein metabolic process	GO:0042157	0.652039	0.185726	PIGB,PIK3C3
positive regulation of cell population proliferation	GO:0008284	0.652531	0.185399	IGF1R,LGALS9,GDNF,IL5RA,SEMA5A,ZFPM2,HAPLN3,AKT3,SP1,SOX9
connective tissue development	GO:0061448	0.652559	0.18538	GDF6,SOX9
neurotransmitter transport	GO:0006836	0.653019	0.185074	GDNF,PTPRN2
regulation of mRNA stability	GO:0043488	0.653165	0.184977	GDNF,IGF2BP2,IGF2BP3
negative regulation of macromolecule biosynthetic process	GO:0010558	0.653853	0.18452	SFTPD,HDAC7,LGALS9,BIN1,MECOM,TP63,GDNF,GRB10,ZBTB18,EPC1,KLF12,IGF2BP2,ZNF608,IRX1,ZFPM2,MSR1,TDRKH,PFDN5,IGF2BP3,LAPTM5,L3MBTL1,ELF3,PHF2,SOX9,GPNMB
muscle contraction	GO:0006936	0.654308	0.184218	BIN1,GDNF,CTNNA3
biogenic amine metabolic process	GO:0006576	0.654453	0.184121	HNMT
cellular component assembly	GO:0022607	0.654501	0.18409	ODF2L,SCAF11,PIH1D1,EVI5L,RPS28,BIN1,ACTR2,SYCP2,PFN2,KANK1,RNF186,MATN1,TENM4,CLYBL,PIK3C3,EPB41L3,CEP162,CDHR3,DLC1,UBXN2B,MED27,TDRKH,MMP1,PFDN5,MED6,COBL,CDH11,SPAG1,RAPGEF3,ADD1,SOX9,PKP4,HTT
positive regulation of ERK1 and ERK2 cascade	GO:0070374	0.655498	0.183429	LGALS9,CCL25,FSHR,GPNMB
regulation of protein localization to plasma membrane	GO:1903076	0.655886	0.183172	CNST,DPP10
negative regulation of RNA biosynthetic process	GO:1902679	0.655911	0.183155	BIN1,MECOM,TP63,ZBTB18,EPC1,KLF12,ZNF608,IRX1,ZFPM2,PFDN5,L3MBTL1,ELF3,SOX9
positive regulation of immune response	GO:0050778	0.657255	0.182266	LGALS9,PVR,LY96,C8B,PRKCQ,COLEC12,LAPTM5,CTSS,IRF3,ZAP70
regulation of protein binding	GO:0043393	0.657449	0.182138	STK3,HIPK2,ADD1
proteolysis	GO:0006508	0.657541	0.182077	LGALS9,PIH1D1,BIN1,TMPRSS3,RNF186,PRKCQ,FHIT,SPOCK3,DLC1,UBXN2B,RNPEP,MMP1,DPP9,KLKB1,LAPTM5,HIPK2,CTSS,CUL1,HGFAC
cholesterol homeostasis	GO:0042632	0.65811	0.181702	RORA
regulation of nervous system process	GO:0031644	0.65811	0.181702	TENM4
modulation by host of symbiont process	GO:0051851	0.65813	0.181688	PIK3C3,SP1
positive regulation of cell cycle phase transition	GO:1901989	0.658138	0.181683	TP63,ESPL1
alpha-beta T cell activation	GO:0046631	0.658283	0.181588	LGALS9,PRKCQ
T cell mediated immunity	GO:0002456	0.659405	0.180848	PVR,JAG1
myeloid leukocyte migration	GO:0097529	0.659792	0.180593	SFTPD,CCL25,CXADR
chromatin organization	GO:0006325	0.659906	0.180518	PIH1D1,MECOM,EPC1,L3MBTL1,HIPK2,ARID2,PHF2,SOX9
protein polyubiquitination	GO:0000209	0.660293	0.180263	UBE2QL1,RNF186,CUL1
blood circulation	GO:0008015	0.660764	0.179954	BIN1,CTNNA3,CXADR,SGK1
regulation of organelle assembly	GO:1902115	0.661372	0.179554	ODF2L,EVI5L,RNF186,HTT
positive regulation of T cell activation	GO:0050870	0.661506	0.179466	LGALS9,PRKCQ,ARID2,ZAP70
neutrophil migration	GO:1990266	0.661563	0.179429	CCL25,CXADR
sterol homeostasis	GO:0055092	0.662135	0.179053	RORA
positive regulation of NF-kappaB transcription factor activity	GO:0051092	0.663298	0.178291	LGALS9,PRKCQ
monoatomic ion transmembrane transport	GO:0034220	0.663438	0.1782	BIN1,TMEM165,KCNK10,CEMIP,DPP10,SLC25A23,CTSS,P2RX2,CLCA2,HTT
regulation of cell activation	GO:0050865	0.663824	0.177947	SFTPD,LGALS9,PRKG1,PRKCQ,LAPTM5,ARID2,ZAP70,GPNMB
endothelial cell migration	GO:0043542	0.664427	0.177552	HDAC7,SEMA5A,AKT3,SP1
negative regulation of transmembrane receptor protein serine/threonine kinase signaling pathway	GO:0090101	0.664907	0.177239	CRIM1,HIPK2
carbohydrate metabolic process	GO:0005975	0.66561	0.17678	DHDH,GRB10,RORA,PDK4,CHST15
protein autoubiquitination	GO:0051865	0.665959	0.176553	RNF186
innate immune response-activating signaling pathway	GO:0002758	0.66743	0.175595	LY96,COLEC12,CTSS,IRF3
establishment or maintenance of cell polarity	GO:0007163	0.668585	0.174843	SNX27,KANK1,UBXN2B,HTT
cilium organization	GO:0044782	0.669066	0.174531	ODF2L,EVI5L,ACTR2,CEP162,SPAG1,HTT
regulation of monoatomic ion transport	GO:0043269	0.6691	0.174509	BIN1,CEMIP,DPP10,CTSS,P2RX2,HTT
membrane organization	GO:0061024	0.670476	0.173617	BIN1,TTPA,COLEC12,EPB41L3,MSR1,UBXN2B,LAPTM5
granulocyte chemotaxis	GO:0071621	0.670728	0.173454	CCL25,CXADR
positive regulation of metabolic process	GO:0009893	0.671442	0.172991	KNDC1,MAML2,IGF1R,LGALS9,PIH1D1,ACTR2,PFN2,MECOM,TP63,GDNF,GRB10,LY96,PBX1,ZBTB18,EPC1,PRKCQ,RORA,CEMIP,PAX3,JAG1,IGF2BP2,ZFPM2,DLC1,GDF6,MED27,KLF5,MED6,KLKB1,HELQ,IGF2BP3,LAPTM5,HIPK2,ELF3,ARID2,RAB27A,PHF2,IRF3,OAZ3,SP1,SP7,SOX9,TRA2A,GPNMB,MSANTD1,DOK7,HTT
positive regulation of response to biotic stimulus	GO:0002833	0.672312	0.172429	PVR,LY96,COLEC12,LY86,CTSS,IRF3
detection of external stimulus	GO:0009581	0.672653	0.172209	GRIK2,GRK4
circadian rhythm	GO:0007623	0.672703	0.172176	GPR176,RORA
immune response-regulating signaling pathway	GO:0002764	0.673454	0.171692	LY96,PRKCQ,COLEC12,LAPTM5,CTSS,IRF3,ZAP70
protein depolymerization	GO:0051261	0.673548	0.171631	SEMA5A,ADD1
negative regulation of metabolic process	GO:0009892	0.673786	0.171478	SFTPD,HDAC7,LGALS9,PIH1D1,BIN1,MECOM,TP63,PDS5A,GDNF,GRB10,ZBTB18,EPC1,KLF12,IGF2BP2,FHIT,SPOCK3,ZNF608,IRX1,IGFBP3,ZFPM2,MSR1,TDRKH,PFDN5,IGF2BP3,AKT3,LAPTM5,L3MBTL1,HIPK2,ELF3,PHF2,CADM4,SOX9,GPNMB
regulation of RNA stability	GO:0043487	0.674597	0.170955	GDNF,IGF2BP2,IGF2BP3
negative regulation of cellular biosynthetic process	GO:0031327	0.675015	0.170686	SFTPD,HDAC7,LGALS9,BIN1,MECOM,TP63,GDNF,GRB10,ZBTB18,EPC1,KLF12,IGF2BP2,ZNF608,IRX1,ZFPM2,MSR1,TDRKH,PFDN5,IGF2BP3,LAPTM5,L3MBTL1,ELF3,PHF2,SOX9,GPNMB
regulation of intracellular pH	GO:0051453	0.67582	0.170169	TMEM165
inorganic ion transmembrane transport	GO:0098660	0.675925	0.170102	BIN1,TMEM165,KCNK10,CEMIP,DPP10,SLC25A23,P2RX2,HTT
negative regulation of transcription by RNA polymerase II	GO:0000122	0.676734	0.169582	BIN1,ZBTB18,EPC1,KLF12,ZNF608,IRX1,ZFPM2,SOX9
membrane docking	GO:0022406	0.677948	0.168803	RAB3C
regulation of nitrogen compound metabolic process	GO:0051171	0.679447	0.167845	KNDC1,MAML2,DENND4A,LGALS9,PIH1D1,BIN1,ACTR2,ZNF80,PFN2,MECOM,TP63,PDS5A,GDNF,STK3,PBX1,ZBTB18,EPC1,PRKCQ,CLYBL,KLF12,RORA,CEMIP,RBFOX1,TFCP2L1,PAX3,JAG1,IGF2BP2,FHIT,SPOCK3,ZFP42,ZNF608,IRX1,IGFBP3,ZFPM2,DLC1,GDF6,MED27,PFDN5,KLF5,MED6,KLKB1,HELQ,IGF2BP3,PDK4,LAPTM5,L3MBTL1,HIPK2,ELF3,ARID2,PHF2,CADM4,IRF3,SGK1,OAZ3,SP1,SP7,SOX9,TRA2A,GPNMB,MSANTD1,DOK7,HTT
negative regulation of biosynthetic process	GO:0009890	0.679478	0.167824	SFTPD,HDAC7,LGALS9,BIN1,MECOM,TP63,GDNF,GRB10,ZBTB18,EPC1,KLF12,IGF2BP2,ZNF608,IRX1,ZFPM2,MSR1,TDRKH,PFDN5,IGF2BP3,LAPTM5,L3MBTL1,ELF3,PHF2,SOX9,GPNMB
epithelial to mesenchymal transition	GO:0001837	0.679823	0.167604	JAG1,SOX9
DNA recombination	GO:0006310	0.679868	0.167575	ACTR2,EPC1,HELQ,ARID2
regulation of dephosphorylation	GO:0035303	0.680074	0.167444	DLC1,HTT
regulation of cellular pH	GO:0030641	0.680307	0.167295	TMEM165
transition metal ion transport	GO:0000041	0.680307	0.167295	TMEM165
positive regulation of peptidyl-serine phosphorylation	GO:0033138	0.680307	0.167295	PFN2
monoatomic ion transport	GO:0006811	0.681732	0.166386	BIN1,TMEM165,KCNK10,CEMIP,DPP10,GRIN3A,SLC25A23,CTSS,P2RX2,SGK1,CLCA2,CNNM4,HTT
negative regulation of cell growth	GO:0030308	0.681954	0.166245	SEMA6B,SEMA5A
regulation of mRNA catabolic process	GO:0061013	0.682067	0.166173	GDNF,IGF2BP2,IGF2BP3
regulation of response to stress	GO:0080134	0.682299	0.166025	LGALS9,PVR,ACTR2,LY96,KANK1,EPC1,PRKG1,RORA,COLEC12,SLC25A23,KLKB1,HELQ,CTSS,ARID2,CADM4,IRF3
regulation of cell cycle process	GO:0010564	0.682516	0.165887	BIN1,TP63,PIK3C3,UBXN2B,L3MBTL1,ARID2,SOX9,ESPL1,PKP4,GPNMB
regulation of cell cycle	GO:0051726	0.682541	0.165871	BIN1,MECOM,TP63,EPC1,PIK3C3,UBXN2B,L3MBTL1,HIPK2,ARID2,SOX9,ESPL1,PKP4,GPNMB
regulation of protein stability	GO:0031647	0.683069	0.165535	PIH1D1,PFN2,STK3,SPAG1,HTT
positive regulation of lipid localization	GO:1905954	0.683102	0.165514	MSR1
epithelial cell apoptotic process	GO:1904019	0.683102	0.165514	SEMA5A
regulation of lymphocyte activation	GO:0051249	0.68409	0.164887	SFTPD,LGALS9,PRKCQ,LAPTM5,ARID2,ZAP70,GPNMB
regulation of molecular function	GO:0065009	0.684674	0.164516	LGALS9,PIH1D1,EVI5L,BIN1,PFN2,GDNF,STK3,PBX1,PRKG1,PRKCQ,DAOA,CEMIP,SGK2,SPOCK3,DLC1,LAPTM5,HIPK2,CTSS,SGK1,RAPGEF3,ADD1,PKP4,DOK7,HTT
telomere maintenance via telomere lengthening	GO:0010833	0.685127	0.164229	PRKCQ
negative regulation of nitrogen compound metabolic process	GO:0051172	0.685737	0.163842	PIH1D1,BIN1,MECOM,TP63,PDS5A,GDNF,ZBTB18,EPC1,KLF12,IGF2BP2,FHIT,SPOCK3,ZNF608,IRX1,IGFBP3,ZFPM2,PFDN5,IGF2BP3,L3MBTL1,HIPK2,ELF3,CADM4,SOX9
positive regulation of response to external stimulus	GO:0032103	0.686024	0.16366	LGALS9,PVR,LY96,COLEC12,SEMA5A,LY86,CTSS,IRF3
adaptive immune response	GO:0002250	0.687133	0.162959	PVR,PRKCQ,JAG1,CTSS,RAPGEF3,ZAP70
leukocyte proliferation	GO:0070661	0.687195	0.16292	SFTPD,LGALS9,IL5RA,GPNMB
positive regulation of plasma membrane bounded cell projection assembly	GO:0120034	0.68807	0.162368	ACTR2,HTT
regulation of proteolysis involved in protein catabolic process	GO:1903050	0.688299	0.162223	FHIT,LAPTM5,HIPK2
apoptotic signaling pathway	GO:0097190	0.688638	0.162009	PIH1D1,GDNF,RNF186,FHIT,HIPK2,CTSS,CUL1,HTT
regulation of secretion	GO:0051046	0.688659	0.161996	LGALS9,GDNF,RAB3C,PTPRN2,RAB27A,SGK1
cellular response to starvation	GO:0009267	0.689548	0.161435	PIK3C3,PDK4
response to organic substance	GO:0010033	0.689574	0.161419	IGF1R,LGALS9,PIH1D1,CCL25,GRB10,LY96,KANK1,PRKCQ,RORA,COLEC12,MC4R,FSHR,IL5RA,PTPRN2,GRIN3A,PDK4,LAPTM5,LY86,CTSS,RAPGEF3,SOX9
chemical homeostasis	GO:0048878	0.690975	0.160538	SFTPD,IGF1R,PIH1D1,TMPRSS3,TMEM165,RORA,CEMIP,PTPRN2,SLC25A23,PDK4,CNNM4,HTT
phosphate-containing compound metabolic process	GO:0006796	0.691543	0.160181	KNDC1,MAP3K9,PIGB,IGF1R,PIH1D1,PFN2,GRB10,STK3,PRKG1,PRKCQ,DUSP6,CEMIP,PIK3C3,SGK2,FHIT,PTPRN2,IGFBP3,DLC1,PDK4,AKT3,HIPK2,ATP5MC2,CADM4,GPAT3,SGK1,SOX9,ZAP70,GPNMB,DOK7,HTT
positive regulation of leukocyte cell-cell adhesion	GO:1903039	0.691881	0.159968	LGALS9,PRKCQ,ARID2,ZAP70
positive regulation of hydrolase activity	GO:0051345	0.692512	0.159573	LGALS9,EVI5L,DLC1,LAPTM5,RAPGEF3,PKP4
activation of innate immune response	GO:0002218	0.69301	0.15926	LY96,COLEC12,CTSS,IRF3
regulation of mRNA splicing, via spliceosome	GO:0048024	0.693341	0.159053	RBFOX1,TRA2A
camera-type eye development	GO:0043010	0.69369	0.158834	TENM3,SOX9
response to bacterium	GO:0009617	0.693705	0.158825	SFTPD,LGALS9,LY96,COLEC12,RNASE6,LY86
regulation of angiogenesis	GO:0045765	0.696557	0.157044	SEMA5A,HIPK2,RAPGEF3,SP1,GPNMB
regulation of body fluid levels	GO:0050878	0.69664	0.156992	PRKG1,PRKCQ,KLKB1,HGFAC
intracellular calcium ion homeostasis	GO:0006874	0.696749	0.156924	TMEM165,CEMIP,SLC25A23,HTT
cellular component biogenesis	GO:0044085	0.697562	0.156417	ODF2L,SCAF11,PIH1D1,EVI5L,RPS28,BIN1,ACTR2,SYCP2,PFN2,KANK1,RNF186,MATN1,TENM4,CLYBL,PIK3C3,EPB41L3,CEP162,CDHR3,DLC1,UBXN2B,MED27,TDRKH,MMP1,PFDN5,MED6,RSL24D1,NOP14,COBL,CDH11,RAB27A,SPAG1,RAPGEF3,ADD1,SOX9,PKP4,TFB2M,HTT
nucleobase-containing compound biosynthetic process	GO:0034654	0.697775	0.156284	MAML2,POLE,DENND4A,LGALS9,PIH1D1,BIN1,ACTR2,ZNF80,MECOM,TP63,GDNF,STK3,PBX1,ZBTB18,EPC1,PRKCQ,KLF12,RORA,TFCP2L1,PAX3,JAG1,ZFP42,ZNF608,IRX1,ZFPM2,GDF6,MED27,PFDN5,KLF5,MED6,PDK4,L3MBTL1,HIPK2,ELF3,ARID2,ATP5MC2,PHF2,IRF3,SGK1,SP1,SP7,SOX9,TFB2M,MSANTD1
double-strand break repair	GO:0006302	0.6983	0.155958	ACTR2,EPC1,HELQ,ARID2
negative regulation of cellular catabolic process	GO:0031330	0.698847	0.155618	GDNF,IGF2BP2,IGF2BP3
cell division	GO:0051301	0.699061	0.155485	TP63,PIK3C3,ESPL1,PKP4
regulation of response to external stimulus	GO:0032101	0.699247	0.15537	LGALS9,PVR,SEMA6B,LY96,PRKG1,RORA,COLEC12,SEMA5A,KLKB1,LY86,CTSS,IRF3,GRK4
phosphorus metabolic process	GO:0006793	0.700972	0.154299	KNDC1,MAP3K9,PIGB,IGF1R,PIH1D1,PFN2,GRB10,STK3,PRKG1,PRKCQ,DUSP6,CEMIP,PIK3C3,SGK2,FHIT,PTPRN2,IGFBP3,DLC1,PDK4,AKT3,HIPK2,ATP5MC2,CADM4,GPAT3,SGK1,SOX9,ZAP70,GPNMB,DOK7,HTT
regulation of DNA metabolic process	GO:0051052	0.701089	0.154227	ACTR2,PDS5A,EPC1,PRKCQ,HELQ,ARID2
phosphatidylinositol biosynthetic process	GO:0006661	0.701939	0.153701	PIGB,PIK3C3
regulation of protein localization to cell periphery	GO:1904375	0.702512	0.153346	CNST,DPP10
response to wounding	GO:0009611	0.702644	0.153265	KANK1,PRKG1,PRKCQ,KLKB1,CADM4,HGFAC
regulation of vasculature development	GO:1901342	0.702696	0.153232	SEMA5A,HIPK2,RAPGEF3,SP1,GPNMB
regulation of cell cycle G1/S phase transition	GO:1902806	0.702779	0.153181	TP63,ARID2,GPNMB
cellular response to chemical stimulus	GO:0070887	0.702876	0.153121	SFTPD,IGF1R,LGALS9,PIH1D1,CCL25,GRB10,LY96,KANK1,PRKCQ,RORA,COLEC12,FSHR,CXADR,IL5RA,SEMA5A,PTPRN2,SLC25A23,PDK4,LAPTM5,LY86,HIPK2,CTSS,RAPGEF3,ADD1,SOX9
granulocyte migration	GO:0097530	0.703702	0.152611	CCL25,CXADR
immune response-regulating cell surface receptor signaling pathway	GO:0002768	0.70441	0.152174	LY96,PRKCQ,LAPTM5,ZAP70
protein transport	GO:0015031	0.704585	0.152066	SNX27,TIMM17A,CNST,NPAP1,RAB3C,STK3,PIK3C3,PTPRN2,TIMM44,LAPTM5,RAPGEF3,NUP42
response to alcohol	GO:0097305	0.704588	0.152065	GRIN3A
regulation of fat cell differentiation	GO:0045598	0.704588	0.152065	RORA
negative regulation of monoatomic ion transport	GO:0043271	0.704588	0.152065	BIN1
regulation of epithelial cell proliferation	GO:0050678	0.705093	0.151754	SEMA5A,AKT3,SP1,SOX9
DNA-templated DNA replication	GO:0006261	0.7081	0.149906	POLE,MCM10
amino acid catabolic process	GO:0009063	0.708519	0.149649	HNMT
negative regulation of protein catabolic process	GO:0042177	0.708519	0.149649	FHIT
amine metabolic process	GO:0009308	0.708519	0.149649	HNMT
regulation of epithelial to mesenchymal transition	GO:0010717	0.708519	0.149649	JAG1
adenylate cyclase-modulating G protein-coupled receptor signaling pathway	GO:0007188	0.709605	0.148983	MC4R,FSHR
transforming growth factor beta receptor superfamily signaling pathway	GO:0141091	0.709716	0.148915	CRIM1,GDF6,HIPK2
developmental process involved in reproduction	GO:0003006	0.710428	0.14848	NPAP1,EPC1,FSHR,ZFP42,TDRKH,OAZ3,SOX9
dendrite morphogenesis	GO:0048813	0.711167	0.148028	KNDC1
activation of immune response	GO:0002253	0.711981	0.147531	LY96,C8B,COLEC12,LAPTM5,CTSS,IRF3,ZAP70
calcium ion homeostasis	GO:0055074	0.712572	0.147171	TMEM165,CEMIP,SLC25A23,HTT
positive regulation of phosphorus metabolic process	GO:0010562	0.713168	0.146808	KNDC1,PIH1D1,PFN2,GRB10,CEMIP,DLC1,SOX9,GPNMB,DOK7
positive regulation of phosphate metabolic process	GO:0045937	0.713168	0.146808	KNDC1,PIH1D1,PFN2,GRB10,CEMIP,DLC1,SOX9,GPNMB,DOK7
response to hypoxia	GO:0001666	0.713184	0.146798	RORA,HIPK2
cellular response to lipid	GO:0071396	0.713886	0.146371	LY96,RORA,PDK4,LY86,SOX9
positive regulation of gene expression	GO:0010628	0.714653	0.145905	LGALS9,GDNF,LY96,PRKCQ,RORA,IGF2BP2,KLKB1,IGF2BP3,LAPTM5,RAB27A,PHF2,IRF3,SP1,SOX9,TRA2A
regulation of cellular metabolic process	GO:0031323	0.716051	0.145056	KNDC1,SFTPD,MAML2,HDAC7,DENND4A,LGALS9,PIH1D1,BIN1,ACTR2,ZNF80,PFN2,MECOM,TP63,PDS5A,GDNF,GRB10,LY96,STK3,PBX1,ZBTB18,EPC1,PRKCQ,CLYBL,KLF12,RORA,CEMIP,RBFOX1,PIK3C3,TFCP2L1,PAX3,JAG1,IGF2BP2,ZFP42,ZNF608,IRX1,IGFBP3,ZFPM2,DLC1,MSR1,GDF6,MED27,TDRKH,PFDN5,KLF5,MED6,KLKB1,HELQ,IGF2BP3,PDK4,AKT3,LAPTM5,L3MBTL1,HIPK2,ELF3,ARID2,RAB27A,PHF2,CADM4,IRF3,SGK1,SP1,SP7,SOX9,TRA2A,GPNMB,MSANTD1,DOK7,HTT
DNA biosynthetic process	GO:0071897	0.716606	0.144719	POLE,PRKCQ
negative regulation of gene expression	GO:0010629	0.717135	0.144399	SFTPD,HDAC7,LGALS9,GDNF,EPC1,IGF2BP2,MSR1,TDRKH,IGF2BP3,LAPTM5,L3MBTL1,PHF2,GPNMB
fatty acid metabolic process	GO:0006631	0.71789	0.143942	CYP4V2,HACD4,TBXAS1,PDK4,SOX9
negative regulation of translation	GO:0017148	0.717969	0.143894	IGF2BP2,IGF2BP3
response to decreased oxygen levels	GO:0036293	0.718151	0.143784	RORA,HIPK2
macroautophagy	GO:0016236	0.719701	0.142848	RNF186,PIK3C3,UBXN2B,HTT
positive regulation of cell cycle process	GO:0090068	0.720277	0.142501	TP63,UBXN2B,ESPL1,PKP4
response to starvation	GO:0042594	0.721271	0.141902	PIK3C3,PDK4
intracellular chemical homeostasis	GO:0055082	0.721489	0.14177	IGF1R,PIH1D1,TMPRSS3,TMEM165,CEMIP,PTPRN2,SLC25A23,CNNM4,HTT
cholesterol transport	GO:0030301	0.721649	0.141674	MSR1
heterocycle biosynthetic process	GO:0018130	0.722167	0.141362	MAML2,POLE,DENND4A,LGALS9,PIH1D1,BIN1,ACTR2,ZNF80,MECOM,TP63,GDNF,STK3,PBX1,ZBTB18,EPC1,PRKCQ,KLF12,RORA,TFCP2L1,PAX3,JAG1,ZFP42,ZNF608,IRX1,ZFPM2,GDF6,MED27,PFDN5,KLF5,MED6,PDK4,L3MBTL1,HIPK2,ELF3,ARID2,ATP5MC2,PHF2,IRF3,SGK1,SP1,SP7,SOX9,TFB2M,MSANTD1
hemopoiesis	GO:0030097	0.722309	0.141277	LGALS9,MECOM,PBX1,JAG1,L3MBTL1,HIPK2,ARID2,SP7,ZAP70
heterocycle catabolic process	GO:0046700	0.722348	0.141254	HNMT,GDNF,IGF2BP2,FHIT,RNASE6,IGF2BP3
cellular nitrogen compound catabolic process	GO:0044270	0.722348	0.141254	HNMT,GDNF,IGF2BP2,FHIT,RNASE6,IGF2BP3
negative regulation of catalytic activity	GO:0043086	0.7231	0.140802	PIH1D1,BIN1,DAOA,SPOCK3
regulation of response to biotic stimulus	GO:0002831	0.723403	0.140619	LGALS9,PVR,LY96,COLEC12,LY86,CTSS,IRF3
cellular component disassembly	GO:0022411	0.724054	0.140229	IGF1R,PIK3C3,SEMA5A,MMP1,CTSS,ARID2,ADD1,HTT
leukocyte migration	GO:0050900	0.724253	0.14011	SFTPD,LGALS9,CCL25,CXADR,ZAP70
unsaturated fatty acid metabolic process	GO:0033559	0.724268	0.140101	TBXAS1
regulation of circadian rhythm	GO:0042752	0.724268	0.140101	RORA
regulation of metabolic process	GO:0019222	0.724305	0.140079	KNDC1,SFTPD,MAML2,HDAC7,DENND4A,IGF1R,LGALS9,PIH1D1,BIN1,ACTR2,ZNF80,PFN2,MECOM,TP63,PDS5A,GDNF,GRB10,LY96,STK3,PBX1,ZBTB18,EPC1,PRKCQ,CLYBL,KLF12,RORA,CEMIP,RBFOX1,PIK3C3,MC4R,TFCP2L1,PAX3,JAG1,IGF2BP2,FHIT,SPOCK3,ZFP42,ZNF608,IRX1,IGFBP3,ZFPM2,DLC1,MSR1,GDF6,MED27,TDRKH,PFDN5,KLF5,MED6,KLKB1,HELQ,IGF2BP3,PDK4,AKT3,LAPTM5,L3MBTL1,HIPK2,ELF3,ARID2,RAB27A,PHF2,CADM4,IRF3,SGK1,OAZ3,SP1,SP7,SOX9,TRA…
biological process involved in interaction with symbiont	GO:0051702	0.724486	0.13997	PIK3C3,SP1
aromatic compound biosynthetic process	GO:0019438	0.725392	0.139427	MAML2,POLE,DENND4A,LGALS9,PIH1D1,BIN1,ACTR2,ZNF80,MECOM,TP63,GDNF,STK3,PBX1,ZBTB18,EPC1,PRKCQ,KLF12,RORA,TFCP2L1,PAX3,JAG1,ZFP42,ZNF608,IRX1,ZFPM2,GDF6,MED27,PFDN5,KLF5,MED6,PDK4,L3MBTL1,HIPK2,ELF3,ARID2,ATP5MC2,PHF2,IRF3,SGK1,SP1,SP7,SOX9,TFB2M,MSANTD1
positive regulation of innate immune response	GO:0045089	0.725978	0.139077	PVR,LY96,COLEC12,CTSS,IRF3
response to temperature stimulus	GO:0009266	0.726078	0.139017	GRIK2
long-chain fatty acid metabolic process	GO:0001676	0.726078	0.139017	TBXAS1
regulation of innate immune response	GO:0045088	0.726093	0.139008	LGALS9,PVR,LY96,COLEC12,CTSS,IRF3
negative regulation of cellular metabolic process	GO:0031324	0.726884	0.138535	SFTPD,HDAC7,LGALS9,BIN1,MECOM,TP63,PDS5A,GDNF,GRB10,ZBTB18,EPC1,KLF12,IGF2BP2,ZNF608,IRX1,IGFBP3,ZFPM2,MSR1,TDRKH,PFDN5,IGF2BP3,AKT3,LAPTM5,L3MBTL1,ELF3,PHF2,CADM4,SOX9,GPNMB
regulation of cellular response to growth factor stimulus	GO:0090287	0.728102	0.137808	GRB10,CRIM1,HIPK2,CADM4
cell activation	GO:0001775	0.728172	0.137766	SNX27,SFTPD,LGALS9,PBX1,PRKG1,PRKCQ,CXADR,LAPTM5,ARID2,ZAP70,GPNMB
macromolecule modification	GO:0043412	0.728344	0.137663	KNDC1,HDAC7,MAP3K9,PIGB,IGF1R,PIH1D1,PFN2,P3H2,TMEM165,UBE2QL1,STK3,RNF186,PRKG1,PRKCQ,DUSP6,CEMIP,PIK3C3,SGK2,PTPRN2,IGFBP3,DLC1,AKT3,LAPTM5,HIPK2,KLHL7,PHF2,CADM4,SGK1,CUL1,SOX9,ZAP70,TFB2M,GPNMB,DOK7,HTT
signal release from synapse	GO:0099643	0.728382	0.137641	PTPRN2
neurotransmitter secretion	GO:0007269	0.728382	0.137641	PTPRN2
negative regulation of cell development	GO:0010721	0.728608	0.137506	SEMA6B,SEMA5A
transmembrane receptor protein serine/threonine kinase signaling pathway	GO:0007178	0.729385	0.137043	CRIM1,GDF6,HIPK2
RNA metabolic process	GO:0016070	0.730386	0.136447	WARS2,MAML2,SCAF11,DENND4A,LGALS9,PIH1D1,RPS28,BIN1,ACTR2,ZNF80,MECOM,TP63,GDNF,STK3,PBX1,ZBTB18,EPC1,PRKCQ,KLF12,RORA,RBFOX1,TFCP2L1,PAX3,JAG1,IGF2BP2,ZFP42,ZNF608,IRX1,ZFPM2,GDF6,MED27,TDRKH,PFDN5,KLF5,RNASE6,MED6,NOP14,IGF2BP3,L3MBTL1,HIPK2,ELF3,ARID2,PHF2,IRF3,SGK1,SP1,SP7,SOX9,TFB2M,TRA2A,MSANTD1
leukocyte activation	GO:0045321	0.730981	0.136094	SNX27,SFTPD,LGALS9,PBX1,PRKCQ,CXADR,LAPTM5,ARID2,ZAP70,GPNMB
sterol transport	GO:0015918	0.731195	0.135967	MSR1
cell fate commitment	GO:0045165	0.731817	0.135598	JAG1,SOX9
keratinocyte differentiation	GO:0030216	0.733685	0.134491	JAG1
aromatic compound catabolic process	GO:0019439	0.734177	0.134199	HNMT,GDNF,IGF2BP2,FHIT,RNASE6,IGF2BP3
regulation of DNA biosynthetic process	GO:2000278	0.734833	0.133811	PRKCQ
regulation of peptidyl-serine phosphorylation	GO:0033135	0.734833	0.133811	PFN2
regulation of telomere maintenance	GO:0032204	0.734833	0.133811	PRKCQ
positive regulation of lymphocyte activation	GO:0051251	0.735244	0.133569	LGALS9,PRKCQ,ARID2,ZAP70
regulation of gene expression	GO:0010468	0.735508	0.133413	SFTPD,MAML2,HDAC7,DENND4A,LGALS9,PIH1D1,BIN1,ACTR2,ZNF80,MECOM,TP63,GDNF,LY96,STK3,PBX1,ZBTB18,EPC1,PRKCQ,KLF12,RORA,RBFOX1,TFCP2L1,PAX3,JAG1,IGF2BP2,ZFP42,ZNF608,IRX1,ZFPM2,MSR1,GDF6,MED27,TDRKH,PFDN5,KLF5,MED6,KLKB1,IGF2BP3,LAPTM5,L3MBTL1,HIPK2,ELF3,ARID2,RAB27A,PHF2,IRF3,SGK1,SP1,SP7,SOX9,TRA2A,GPNMB,MSANTD1
cell cycle	GO:0007049	0.736022	0.133109	POLE,BIN1,SYCP2,MECOM,TP63,PDS5A,EPC1,PIK3C3,ZFP42,UBXN2B,TDRKH,L3MBTL1,HIPK2,ARID2,CUL1,SOX9,ESPL1,PKP4,GPNMB,HTT
nucleocytoplasmic transport	GO:0006913	0.736307	0.132941	NPAP1,STK3,RAPGEF3,NUP42
nuclear transport	GO:0051169	0.736307	0.132941	NPAP1,STK3,RAPGEF3,NUP42
proteasome-mediated ubiquitin-dependent protein catabolic process	GO:0043161	0.736347	0.132917	RNF186,FHIT,UBXN2B,CUL1
positive regulation of intracellular signal transduction	GO:1902533	0.736742	0.132685	IGF1R,LGALS9,PIH1D1,CCL25,FSHR,SEMA5A,GDF6,LAPTM5,HIPK2,P2RX2,CUL1,SOX9,GPNMB
epithelium development	GO:0060429	0.737657	0.132146	PIH1D1,TP63,GDNF,JAG1,DLC1,COBL,RAPGEF3,ADD1,SOX9
negative regulation of growth	GO:0045926	0.737665	0.132141	SEMA6B,SEMA5A
regulation of leukocyte activation	GO:0002694	0.738328	0.13175	SFTPD,LGALS9,PRKCQ,LAPTM5,ARID2,ZAP70,GPNMB
regulation of adaptive immune response based on somatic recombination of immune receptors built from immunoglobulin superfamily domains	GO:0002822	0.738721	0.13152	PVR,PRKCQ
regulation of mRNA processing	GO:0050684	0.739712	0.130937	RBFOX1,TRA2A
regulation of lipid metabolic process	GO:0019216	0.74006	0.130733	RORA,PDK4,SOX9
phosphatidylinositol metabolic process	GO:0046488	0.740274	0.130608	PIGB,PIK3C3
response to endogenous stimulus	GO:0009719	0.741552	0.129859	IGF1R,GRB10,KANK1,PRKCQ,MC4R,CRIM1,FSHR,GDF6,PDK4,HIPK2,CTSS,CADM4,RAPGEF3,SOX9
cellular response to external stimulus	GO:0071496	0.744136	0.128348	PIK3C3,PDK4,SOX9
macromolecule metabolic process	GO:0043170	0.744402	0.128192	WARS2,KNDC1,SFTPD,MAML2,POLE,SCAF11,HDAC7,MAP3K9,PIGB,DENND4A,IGF1R,LGALS9,PIH1D1,RPS28,BIN1,HS6ST1,ACTR2,TMPRSS3,ZNF80,PFN2,MECOM,TP63,P3H2,PDS5A,TMEM165,GDNF,UBE2QL1,GRB10,LY96,STK3,PBX1,RNF186,ZBTB18,MCM10,EPC1,PRKG1,PRKCQ,DUSP6,KLF12,RORA,CEMIP,XYLT1,RBFOX1,HS3ST3B1,PIK3C3,TFCP2L1,PAX3,JAG1,SGK2,IGF2BP2,FHIT,SPOCK3,ZFP42,ZNF608,IRX1,PTPRN2,IGFBP3,ZFPM2,DLC1,MSR1,UBXN2B,GDF6,MED27,TDRKH,RNPEP,…
regulation of primary metabolic process	GO:0080090	0.744756	0.127986	KNDC1,MAML2,DENND4A,LGALS9,PIH1D1,BIN1,ACTR2,ZNF80,PFN2,MECOM,TP63,PDS5A,GDNF,GRB10,STK3,PBX1,ZBTB18,EPC1,PRKCQ,KLF12,RORA,CEMIP,RBFOX1,TFCP2L1,PAX3,JAG1,IGF2BP2,FHIT,SPOCK3,ZFP42,ZNF608,IRX1,IGFBP3,ZFPM2,DLC1,GDF6,MED27,PFDN5,KLF5,MED6,KLKB1,HELQ,IGF2BP3,PDK4,LAPTM5,L3MBTL1,HIPK2,ELF3,ARID2,PHF2,CADM4,IRF3,SGK1,OAZ3,SP1,SP7,SOX9,TRA2A,GPNMB,MSANTD1,DOK7,HTT
positive regulation of cell-cell adhesion	GO:0022409	0.745305	0.127666	LGALS9,PRKCQ,ARID2,ZAP70
response to oxygen levels	GO:0070482	0.745377	0.127624	RORA,HIPK2
adaptive immune response based on somatic recombination of immune receptors built from immunoglobulin superfamily domains	GO:0002460	0.745506	0.127549	PVR,PRKCQ,JAG1
anatomical structure maturation	GO:0071695	0.745528	0.127536	XYLT1,TDRKH
regulation of macromolecule metabolic process	GO:0060255	0.745577	0.127508	KNDC1,SFTPD,MAML2,HDAC7,DENND4A,LGALS9,PIH1D1,BIN1,ACTR2,ZNF80,PFN2,MECOM,TP63,PDS5A,GDNF,GRB10,LY96,STK3,PBX1,ZBTB18,EPC1,PRKCQ,KLF12,RORA,CEMIP,RBFOX1,TFCP2L1,PAX3,JAG1,IGF2BP2,FHIT,SPOCK3,ZFP42,ZNF608,IRX1,IGFBP3,ZFPM2,DLC1,MSR1,GDF6,MED27,TDRKH,PFDN5,KLF5,MED6,KLKB1,HELQ,IGF2BP3,LAPTM5,L3MBTL1,HIPK2,ELF3,ARID2,RAB27A,PHF2,CADM4,IRF3,SGK1,OAZ3,SP1,SP7,SOX9,TRA2A,GPNMB,MSANTD1,DOK7,HTT
transmembrane transport	GO:0055085	0.746991	0.126685	TIMM17A,SLC25A41,BIN1,TMEM165,GRB10,KCNK10,CEMIP,DPP10,SLC25A23,TIMM44,CTSS,P2RX2,OAZ3,CLCA2,HTT
icosanoid metabolic process	GO:0006690	0.747047	0.126652	TBXAS1
nitrogen compound transport	GO:0071705	0.747712	0.126266	SNX27,TIMM17A,CNST,NPAP1,SLC25A41,GDNF,RAB3C,STK3,RBFOX1,PIK3C3,PTPRN2,SLC25A23,TIMM44,LAPTM5,OAZ3,RAPGEF3,NUP42
system process	GO:0003008	0.748254	0.125951	BIN1,GDNF,PCDH15,CTNNA3,TENM4,CEMIP,PAX3,CXADR,SORBS2,GRIK2,TFF3,P2RX2,SGK1,SOX9,HTT
epithelial cell proliferation	GO:0050673	0.748428	0.12585	SEMA5A,AKT3,SP1,SOX9
positive regulation of chromosome organization	GO:2001252	0.749067	0.125479	PRKCQ
regulation of transport	GO:0051049	0.749302	0.125343	CNST,SFTPD,LGALS9,BIN1,GDNF,RAB3C,GRB10,CEMIP,DPP10,SGK2,PTPRN2,CTSS,P2RX2,RAB27A,SGK1,OAZ3,RAPGEF3,HTT
detection of stimulus	GO:0051606	0.750433	0.124688	LY96,GRIK2,TAC1,GRK4
cytoplasmic pattern recognition receptor signaling pathway	GO:0002753	0.750482	0.12466	COLEC12,IRF3
positive regulation of cell adhesion	GO:0045785	0.750779	0.124488	OLFM4,LGALS9,CCL25,PRKCQ,ARID2,ZAP70
defense response to bacterium	GO:0042742	0.75138	0.12414	SFTPD,COLEC12,RNASE6
regulation of canonical NF-kappaB signal transduction	GO:0043122	0.751864	0.123861	LGALS9,RORA,CUL1
receptor-mediated endocytosis	GO:0006898	0.753549	0.122889	SFTPD,MSR1,GRK4
circulatory system process	GO:0003013	0.753726	0.122786	BIN1,CTNNA3,CXADR,SGK1
cellular response to endogenous stimulus	GO:0071495	0.75381	0.122738	IGF1R,GRB10,KANK1,PRKCQ,CRIM1,FSHR,GDF6,PDK4,HIPK2,CTSS,CADM4,RAPGEF3,SOX9
cytokinesis	GO:0000910	0.753823	0.122731	PIK3C3,ESPL1,PKP4
organic cyclic compound catabolic process	GO:1901361	0.755365	0.121843	HNMT,GDNF,IGF2BP2,FHIT,RNASE6,IGF2BP3
import into cell	GO:0098657	0.755569	0.121726	SFTPD,BIN1,GDNF,PIK3C3,COLEC12,MSR1,RAB27A,GRK4
regulation of macromolecule biosynthetic process	GO:0010556	0.756963	0.120925	SFTPD,MAML2,HDAC7,DENND4A,LGALS9,PIH1D1,BIN1,ACTR2,ZNF80,MECOM,TP63,GDNF,GRB10,LY96,STK3,PBX1,ZBTB18,EPC1,PRKCQ,KLF12,RORA,RBFOX1,TFCP2L1,PAX3,JAG1,IGF2BP2,ZFP42,ZNF608,IRX1,ZFPM2,MSR1,GDF6,MED27,TDRKH,PFDN5,KLF5,MED6,KLKB1,IGF2BP3,LAPTM5,L3MBTL1,HIPK2,ELF3,ARID2,RAB27A,PHF2,IRF3,SGK1,SP1,SP7,SOX9,TRA2A,GPNMB,MSANTD1
response to lipid	GO:0033993	0.757528	0.120601	LGALS9,LY96,RORA,PDK4,LY86,SOX9
gastrulation	GO:0007369	0.757751	0.120474	TENM4
organelle assembly	GO:0070925	0.757954	0.120357	ODF2L,EVI5L,RPS28,ACTR2,RNF186,PIK3C3,CEP162,UBXN2B,SPAG1,HTT
protein secretion	GO:0009306	0.757976	0.120345	RAB3C,PTPRN2
establishment of protein localization to extracellular region	GO:0035592	0.758738	0.119908	RAB3C,PTPRN2
regulation of immune response	GO:0050776	0.761004	0.118613	LGALS9,PVR,LY96,C8B,PRKCQ,COLEC12,LAPTM5,CTSS,IRF3,ZAP70
regulation of adaptive immune response	GO:0002819	0.76105	0.118587	PVR,PRKCQ
regulation of amide metabolic process	GO:0034248	0.761089	0.118564	BIN1,IGF2BP2,IGF2BP3,PDK4,SP1
muscle organ development	GO:0007517	0.761318	0.118434	ZBTB18,ZFPM2
regulation of proteasomal ubiquitin-dependent protein catabolic process	GO:0032434	0.761405	0.118384	FHIT
xenobiotic metabolic process	GO:0006805	0.761405	0.118384	RORA
positive regulation of phosphorylation	GO:0042327	0.761445	0.118362	KNDC1,PIH1D1,PFN2,GRB10,CEMIP,SOX9,GPNMB,DOK7
positive regulation of cell growth	GO:0030307	0.762392	0.117821	SEMA5A
insulin secretion	GO:0030073	0.762392	0.117821	PTPRN2
mRNA catabolic process	GO:0006402	0.763593	0.117138	GDNF,IGF2BP2,IGF2BP3
organophosphate ester transport	GO:0015748	0.764506	0.116619	SLC25A41,SLC25A23
cellular response to nutrient levels	GO:0031669	0.765299	0.116169	PIK3C3,PDK4
positive regulation of leukocyte activation	GO:0002696	0.765647	0.115972	LGALS9,PRKCQ,ARID2,ZAP70
response to stimulus	GO:0050896	0.76566	0.115964	RALGPS2,SFTPD,MAML2,POLE,HDAC7,OLFM4,DENND4A,IGF1R,LGALS9,PVR,SEMA6B,PIH1D1,CCL25,ACTR2,CHL1,MECOM,TP63,GDNF,GRB10,LY96,STK3,KANK1,RNF186,PLXNA2,C8B,GFRA1,MCM10,EPC1,PRKG1,PRKCQ,DUSP6,ANKS1B,KCNK10,GPR176,RORA,PIK3C3,COLEC12,MC4R,CRIM1,FSHR,JAG1,SGK2,CXADR,IL5RA,FHIT,CLNK,SORBS2,SEMA5A,GRIK2,TIAM2,PTPRN2,IGFBP3,DLC1,GFRA2,GDF6,GRIN3A,ACO1,MMP1,PFDN5,RNASE6,SLC25A23,KLKB1,HELQ,PDK4,TAC1,AKT3,LAPTM…
DNA replication	GO:0006260	0.765749	0.115914	POLE,PDS5A,MCM10
negative regulation of inflammatory response	GO:0050728	0.765777	0.115898	RORA
organonitrogen compound biosynthetic process	GO:1901566	0.766319	0.11559	WARS2,PIGB,CERS4,RPS28,HS6ST1,TMEM165,HACD4,CEMIP,XYLT1,HS3ST3B1,PIK3C3,IGF2BP2,IGF2BP3,PDK4,CHST15,ATP5MC2,RPL9,MRPS18C,MRPL9
protein localization to extracellular region	GO:0071692	0.766811	0.115312	RAB3C,PTPRN2
viral genome replication	GO:0019079	0.767864	0.114716	PIK3C3
positive regulation of proteolysis	GO:0045862	0.768045	0.114613	LGALS9,DLC1,KLKB1,LAPTM5
endomembrane system organization	GO:0010256	0.76862	0.114289	BIN1,COLEC12,EPB41L3,UBXN2B,RAB27A,HTT
sensory perception	GO:0007600	0.76862	0.114288	PCDH15,CEMIP,PAX3,GRIK2,P2RX2
organic cyclic compound biosynthetic process	GO:1901362	0.769045	0.114048	MAML2,POLE,DENND4A,LGALS9,PIH1D1,BIN1,ACTR2,ZNF80,MECOM,TP63,GDNF,STK3,PBX1,ZBTB18,EPC1,PRKCQ,KLF12,RORA,TFCP2L1,PAX3,JAG1,ZFP42,ZNF608,IRX1,ZFPM2,GDF6,MED27,PFDN5,KLF5,MED6,PDK4,L3MBTL1,HIPK2,ELF3,ARID2,ATP5MC2,PHF2,IRF3,SGK1,SP1,SP7,SOX9,TFB2M,MSANTD1
positive regulation of protein modification process	GO:0031401	0.769797	0.113624	KNDC1,PIH1D1,PFN2,CEMIP,DLC1,LAPTM5,SOX9,GPNMB,DOK7
organic substance transport	GO:0071702	0.769994	0.113512	SNX27,TIMM17A,CNST,NPAP1,SLC25A41,GDNF,RAB3C,GRB10,TTPA,STK3,RBFOX1,PIK3C3,PTPRN2,MSR1,SLC25A23,TIMM44,LAPTM5,MFSD10,OAZ3,RAPGEF3,NUP42
carbohydrate catabolic process	GO:0016052	0.770052	0.11348	DHDH
peptidyl-serine phosphorylation	GO:0018105	0.770354	0.113309	PFN2,HIPK2
regulation of cellular biosynthetic process	GO:0031326	0.771115	0.112881	SFTPD,MAML2,HDAC7,DENND4A,LGALS9,PIH1D1,BIN1,ACTR2,ZNF80,MECOM,TP63,GDNF,GRB10,LY96,STK3,PBX1,ZBTB18,EPC1,PRKCQ,KLF12,RORA,RBFOX1,TFCP2L1,PAX3,JAG1,IGF2BP2,ZFP42,ZNF608,IRX1,ZFPM2,MSR1,GDF6,MED27,TDRKH,PFDN5,KLF5,MED6,KLKB1,IGF2BP3,PDK4,LAPTM5,L3MBTL1,HIPK2,ELF3,ARID2,RAB27A,PHF2,IRF3,SGK1,SP1,SP7,SOX9,TRA2A,GPNMB,MSANTD1
negative regulation of defense response	GO:0031348	0.772302	0.112213	LGALS9,RORA
methylation	GO:0032259	0.772679	0.112001	HNMT,TFB2M
carboxylic acid biosynthetic process	GO:0046394	0.772767	0.111951	HACD4,TBXAS1,PDK4
RNA catabolic process	GO:0006401	0.774719	0.110856	GDNF,IGF2BP2,RNASE6,IGF2BP3
intracellular receptor signaling pathway	GO:0030522	0.774808	0.110806	RORA,COLEC12,IRF3
regulation of cellular response to stress	GO:0080135	0.775114	0.110634	ACTR2,EPC1,SLC25A23,HELQ,ARID2
cellular response to growth factor stimulus	GO:0071363	0.775317	0.110521	GRB10,CRIM1,GDF6,HIPK2,CADM4,SOX9
cellular nitrogen compound biosynthetic process	GO:0044271	0.775458	0.110442	WARS2,MAML2,POLE,DENND4A,LGALS9,PIH1D1,CERS4,RPS28,BIN1,ACTR2,ZNF80,MECOM,TP63,GDNF,STK3,PBX1,ZBTB18,EPC1,PRKCQ,KLF12,RORA,TFCP2L1,PAX3,JAG1,IGF2BP2,ZFP42,ZNF608,IRX1,ZFPM2,GDF6,MED27,PFDN5,KLF5,MED6,IGF2BP3,PDK4,L3MBTL1,HIPK2,ELF3,ARID2,ATP5MC2,PHF2,IRF3,RPL9,SGK1,SP1,SP7,MRPS18C,SOX9,MRPL9,TFB2M,MSANTD1
protein localization to membrane	GO:0072657	0.775689	0.110312	CNST,RAB3C,CEMIP,EPB41L3,DPP10
organic acid biosynthetic process	GO:0016053	0.776206	0.110023	HACD4,TBXAS1,PDK4
immune response-activating signaling pathway	GO:0002757	0.77789	0.109082	LY96,COLEC12,LAPTM5,CTSS,IRF3,ZAP70
organic hydroxy compound transport	GO:0015850	0.778113	0.108957	GDNF,MSR1
positive regulation of transport	GO:0051050	0.779404	0.108237	CNST,SFTPD,GDNF,CEMIP,SGK2,CTSS,P2RX2,RAB27A,SGK1,RAPGEF3,HTT
regulation of biosynthetic process	GO:0009889	0.779715	0.108064	SFTPD,MAML2,HDAC7,DENND4A,LGALS9,PIH1D1,BIN1,ACTR2,ZNF80,MECOM,TP63,GDNF,GRB10,LY96,STK3,PBX1,ZBTB18,EPC1,PRKCQ,KLF12,RORA,RBFOX1,TFCP2L1,PAX3,JAG1,IGF2BP2,ZFP42,ZNF608,IRX1,ZFPM2,MSR1,GDF6,MED27,TDRKH,PFDN5,KLF5,MED6,KLKB1,IGF2BP3,PDK4,LAPTM5,L3MBTL1,HIPK2,ELF3,ARID2,RAB27A,PHF2,IRF3,SGK1,SP1,SP7,SOX9,TRA2A,GPNMB,MSANTD1
protein-containing complex assembly	GO:0065003	0.779835	0.107997	SCAF11,PIH1D1,RPS28,BIN1,PFN2,KANK1,MATN1,CLYBL,MED27,MMP1,PFDN5,MED6,COBL,SPAG1,ADD1,SOX9
organonitrogen compound metabolic process	GO:1901564	0.779906	0.107958	WARS2,KNDC1,HDAC7,MAP3K9,PIGB,IGF1R,LGALS9,PIH1D1,CERS4,RPS28,BIN1,HS6ST1,HNMT,TMPRSS3,PFN2,P3H2,TMEM165,UBE2QL1,GGH,STK3,HACD4,RNF186,PRKG1,PRKCQ,DUSP6,CLYBL,CEMIP,XYLT1,HS3ST3B1,PIK3C3,SGK2,IGF2BP2,FHIT,SPOCK3,PTPRN2,IGFBP3,DLC1,UBXN2B,RNPEP,MMP1,PFDN5,DPP9,KLKB1,IGF2BP3,PDK4,AKT3,LAPTM5,CHST15,HIPK2,CTSS,ATP5MC2,KLHL7,PHF2,CADM4,RPL9,SGK1,CUL1,OAZ3,SP1,MRPS18C,SOX9,ZAP70,MRPL9,HGFAC,GPNMB,DOK7…
regulation of synaptic plasticity	GO:0048167	0.781254	0.107208	GRIK2
cellular response to organic cyclic compound	GO:0071407	0.782127	0.106723	RORA,COLEC12,RAPGEF3
positive regulation of cell activation	GO:0050867	0.782131	0.106721	LGALS9,PRKCQ,ARID2,ZAP70
cellular response to extracellular stimulus	GO:0031668	0.782913	0.106286	PIK3C3,PDK4
glycerophospholipid biosynthetic process	GO:0046474	0.783179	0.106139	PIGB,PIK3C3,GPAT3
olefinic compound metabolic process	GO:0120254	0.783355	0.106042	TBXAS1
nucleotide catabolic process	GO:0009166	0.783355	0.106042	FHIT
monoatomic cation homeostasis	GO:0055080	0.783507	0.105957	TMPRSS3,TMEM165,CEMIP,SLC25A23,PDK4,CNNM4,HTT
ubiquitin-dependent protein catabolic process	GO:0006511	0.783934	0.10572	RNF186,FHIT,UBXN2B,LAPTM5,HIPK2,CUL1
regulation of macroautophagy	GO:0016241	0.784839	0.10522	PIK3C3,HTT
DNA damage response	GO:0006974	0.785541	0.104831	POLE,ACTR2,TP63,MCM10,EPC1,HELQ,HIPK2,ARID2,IRF3
canonical NF-kappaB signal transduction	GO:0007249	0.785983	0.104587	LGALS9,RORA,CUL1
peptidyl-serine modification	GO:0018209	0.786811	0.104129	PFN2,HIPK2
regulation of lipid localization	GO:1905952	0.786978	0.104037	MSR1
lymphocyte differentiation	GO:0030098	0.78714	0.103948	LGALS9,PBX1,ARID2,ZAP70
response to chemical	GO:0042221	0.787652	0.103666	SFTPD,IGF1R,LGALS9,SEMA6B,PIH1D1,CCL25,GRB10,LY96,KANK1,PRKCQ,RORA,COLEC12,MC4R,FSHR,CXADR,IL5RA,SEMA5A,PTPRN2,GRIN3A,ACO1,SLC25A23,PDK4,LAPTM5,LY86,HIPK2,CTSS,RAPGEF3,SP1,ADD1,SOX9,GPNMB
response to growth factor	GO:0070848	0.787889	0.103535	GRB10,CRIM1,GDF6,HIPK2,CADM4,SOX9
positive regulation of cell cycle	GO:0045787	0.787966	0.103493	TP63,UBXN2B,ESPL1,PKP4
monoatomic ion homeostasis	GO:0050801	0.790051	0.102345	TMPRSS3,TMEM165,CEMIP,SLC25A23,PDK4,CNNM4,HTT
lipid homeostasis	GO:0055088	0.790113	0.102311	RORA
inorganic ion homeostasis	GO:0098771	0.790122	0.102306	TMPRSS3,TMEM165,CEMIP,SLC25A23,CNNM4,HTT
modification-dependent protein catabolic process	GO:0019941	0.790283	0.102217	RNF186,FHIT,UBXN2B,LAPTM5,HIPK2,CUL1
innate immune response	GO:0045087	0.790617	0.102034	SFTPD,LGALS9,PVR,CCL25,LY96,COLEC12,RNASE6,LY86,CTSS,IRF3,ZAP70
exocytosis	GO:0006887	0.792661	0.100912	LGALS9,RAB3C,RAB27A
organelle organization	GO:0006996	0.793573	0.100413	ODF2L,EVI5L,RPS28,BIN1,ACTR2,SYCP2,PFN2,PDS5A,TMEM165,KANK1,FRMD3,RNF186,EPC1,PRKG1,PRKCQ,PIK3C3,EPB41L3,CXADR,SEMA5A,CEP162,DLC1,UBXN2B,TDRKH,COBL,AKT3,LAPTM5,L3MBTL1,HIPK2,ARID2,RAB27A,SPAG1,PHF2,RAPGEF3,ADD1,ESPL1,HTT
cellular homeostasis	GO:0019725	0.793876	0.100247	IGF1R,PIH1D1,TMPRSS3,TMEM165,CEMIP,PTPRN2,SLC25A23,CNNM4,HTT
regulation of phosphate metabolic process	GO:0019220	0.794546	0.0998807	KNDC1,PIH1D1,PFN2,GRB10,CEMIP,IGFBP3,DLC1,PDK4,CADM4,SOX9,GPNMB,DOK7,HTT
regulation of phosphorus metabolic process	GO:0051174	0.79488	0.0996983	KNDC1,PIH1D1,PFN2,GRB10,CEMIP,IGFBP3,DLC1,PDK4,CADM4,SOX9,GPNMB,DOK7,HTT
defense response to symbiont	GO:0140546	0.795111	0.099572	SFTPD,LGALS9,PVR,CCL25,LY96,COLEC12,CXADR,RNASE6,LY86,CTSS,IRF3,ZAP70
negative regulation of transport	GO:0051051	0.79581	0.0991907	LGALS9,BIN1,GRB10,OAZ3
regulation of chromosome organization	GO:0033044	0.796833	0.0986325	PRKCQ,ARID2,ESPL1
modification-dependent macromolecule catabolic process	GO:0043632	0.79857	0.0976871	RNF186,FHIT,UBXN2B,LAPTM5,HIPK2,CUL1
protein homooligomerization	GO:0051260	0.799714	0.0970652	CLYBL
positive regulation of protein phosphorylation	GO:0001934	0.800359	0.0967151	KNDC1,PIH1D1,PFN2,CEMIP,SOX9,GPNMB,DOK7
heterocycle metabolic process	GO:0046483	0.801116	0.0963044	WARS2,MAML2,POLE,SCAF11,DENND4A,LGALS9,PIH1D1,RPS28,BIN1,HNMT,ACTR2,ZNF80,MECOM,TP63,PDS5A,GDNF,GGH,TTPA,STK3,PBX1,ZBTB18,MCM10,EPC1,PRKCQ,CLYBL,KLF12,RORA,RBFOX1,TFCP2L1,PAX3,JAG1,IGF2BP2,FHIT,ZFP42,ZNF608,IRX1,ZFPM2,GDF6,MED27,TDRKH,PFDN5,KLF5,RNASE6,MED6,NOP14,HELQ,IGF2BP3,PDK4,L3MBTL1,HIPK2,ELF3,ARID2,ATP5MC2,PHF2,IRF3,SGK1,SP1,SP7,SOX9,TFB2M,TRA2A,MSANTD1
nucleoside phosphate catabolic process	GO:1901292	0.801129	0.0962974	FHIT
positive regulation of immune system process	GO:0002684	0.801422	0.0961388	LGALS9,PVR,LY96,C8B,PRKCQ,COLEC12,LAPTM5,CTSS,ARID2,IRF3,ZAP70
sensory perception of light stimulus	GO:0050953	0.8026	0.0955011	PCDH15
cell cycle process	GO:0022402	0.802794	0.0953956	POLE,BIN1,SYCP2,TP63,PDS5A,PIK3C3,UBXN2B,TDRKH,L3MBTL1,ARID2,CUL1,SOX9,ESPL1,PKP4,GPNMB,HTT
intracellular monoatomic cation homeostasis	GO:0030003	0.803472	0.0950291	TMPRSS3,TMEM165,CEMIP,SLC25A23,CNNM4,HTT
negative regulation of apoptotic process	GO:0043066	0.803788	0.0948586	IGF1R,PIH1D1,GDNF,PRKCQ,SEMA5A,PDK4,SOX9,HTT
developmental maturation	GO:0021700	0.803871	0.0948136	XYLT1,TDRKH
biological process involved in symbiotic interaction	GO:0044403	0.80423	0.0946196	LGALS9,PIK3C3,SP1
spermatid development	GO:0007286	0.805748	0.0938007	EPC1
intracellular monoatomic ion homeostasis	GO:0006873	0.806594	0.0933452	TMPRSS3,TMEM165,CEMIP,SLC25A23,CNNM4,HTT
nucleobase-containing compound catabolic process	GO:0034655	0.806806	0.093231	GDNF,IGF2BP2,FHIT,RNASE6,IGF2BP3
epidermal cell differentiation	GO:0009913	0.807253	0.0929906	JAG1
response to endoplasmic reticulum stress	GO:0034976	0.807615	0.0927957	RNF186,RASGRF2
regulation of vesicle-mediated transport	GO:0060627	0.808288	0.0924337	CNST,SFTPD,LGALS9,RAB3C,RAB27A
regulation of cell junction assembly	GO:1901888	0.808321	0.0924163	DLC1
cellular response to xenobiotic stimulus	GO:0071466	0.808903	0.0921038	RORA
protein localization to organelle	GO:0033365	0.809271	0.0919059	TIMM17A,NPAP1,STK3,RNF186,PIK3C3,UBXN2B,TIMM44,LAPTM5
defense response to virus	GO:0051607	0.809884	0.0915772	CXADR,RNASE6,IRF3
nucleic acid metabolic process	GO:0090304	0.813565	0.0896077	WARS2,MAML2,POLE,SCAF11,DENND4A,LGALS9,PIH1D1,RPS28,BIN1,ACTR2,ZNF80,MECOM,TP63,PDS5A,GDNF,STK3,PBX1,ZBTB18,MCM10,EPC1,PRKCQ,KLF12,RORA,RBFOX1,TFCP2L1,PAX3,JAG1,IGF2BP2,ZFP42,ZNF608,IRX1,ZFPM2,GDF6,MED27,TDRKH,PFDN5,KLF5,RNASE6,MED6,NOP14,HELQ,IGF2BP3,L3MBTL1,HIPK2,ELF3,ARID2,PHF2,IRF3,SGK1,SP1,SP7,SOX9,TFB2M,TRA2A,MSANTD1
spermatid differentiation	GO:0048515	0.81374	0.0895141	EPC1
negative regulation of DNA-binding transcription factor activity	GO:0043433	0.81374	0.0895141	PBX1
regulation of defense response	GO:0031347	0.813769	0.089499	LGALS9,PVR,LY96,RORA,COLEC12,KLKB1,CTSS,IRF3
regulation of binding	GO:0051098	0.814605	0.0890532	STK3,HIPK2,ADD1
response to abiotic stimulus	GO:0009628	0.814656	0.0890255	RORA,GRIK2,MMP1,SLC25A23,TAC1,HIPK2,CTSS,GRK4,SOX9,HTT
peptide hormone secretion	GO:0030072	0.81588	0.0883739	PTPRN2
cellular response to stress	GO:0033554	0.815932	0.0883458	POLE,ACTR2,TP63,RNF186,MCM10,EPC1,RORA,PIK3C3,SLC25A23,HELQ,PDK4,AKT3,HIPK2,ARID2,RASGRF2,IRF3
small molecule catabolic process	GO:0044282	0.816627	0.0879763	DHDH,HNMT
peptide secretion	GO:0002790	0.817195	0.0876742	PTPRN2
lymphocyte mediated immunity	GO:0002449	0.817544	0.087489	LGALS9,PVR,JAG1
localization within membrane	GO:0051668	0.817668	0.0874228	SNX27,CNST,RAB3C,CEMIP,EPB41L3,DPP10
response to stress	GO:0006950	0.817836	0.0873338	SFTPD,POLE,LGALS9,PVR,CCL25,ACTR2,TP63,LY96,KANK1,RNF186,MCM10,EPC1,PRKG1,PRKCQ,DUSP6,RORA,PIK3C3,COLEC12,SGK2,CXADR,RNASE6,SLC25A23,KLKB1,HELQ,PDK4,TAC1,AKT3,LAPTM5,LY86,HIPK2,CTSS,ELF3,P2RX2,ARID2,RASGRF2,CADM4,IRF3,SP1,ZAP70,HGFAC
response to external stimulus	GO:0009605	0.818214	0.0871332	SFTPD,LGALS9,PVR,SEMA6B,CCL25,LY96,PRKG1,PRKCQ,RORA,PIK3C3,COLEC12,CXADR,SEMA5A,GRIK2,RNASE6,KLKB1,PDK4,LY86,CTSS,IRF3,GRK4,SOX9,ZAP70,GPNMB,HTT
nervous system process	GO:0050877	0.818667	0.0868926	PCDH15,TENM4,CEMIP,PAX3,GRIK2,P2RX2,SGK1,HTT
phospholipid biosynthetic process	GO:0008654	0.818711	0.0868693	PIGB,PIK3C3,GPAT3
telomere maintenance	GO:0000723	0.818753	0.0868472	PRKCQ
mononuclear cell differentiation	GO:1903131	0.824483	0.0838184	LGALS9,PBX1,ARID2,ZAP70
positive regulation of defense response	GO:0031349	0.825163	0.08346	PVR,LY96,COLEC12,CTSS,IRF3
glycerolipid biosynthetic process	GO:0045017	0.825287	0.0833951	PIGB,PIK3C3,GPAT3
macromolecule biosynthetic process	GO:0009059	0.825749	0.0831521	WARS2,SFTPD,MAML2,POLE,SCAF11,HDAC7,PIGB,DENND4A,LGALS9,PIH1D1,RPS28,BIN1,HS6ST1,ACTR2,ZNF80,MECOM,TP63,TMEM165,GDNF,GRB10,LY96,STK3,PBX1,ZBTB18,EPC1,PRKCQ,KLF12,RORA,CEMIP,XYLT1,RBFOX1,HS3ST3B1,PIK3C3,TFCP2L1,PAX3,JAG1,IGF2BP2,ZFP42,ZNF608,IRX1,ZFPM2,MSR1,GDF6,MED27,TDRKH,PFDN5,KLF5,MED6,KLKB1,NOP14,IGF2BP3,LAPTM5,CHST15,L3MBTL1,HIPK2,CTSS,ELF3,ARID2,RAB27A,PHF2,IRF3,RPL9,SGK1,SP1,SP7,MRPS18C,SO…
protein localization to nucleus	GO:0034504	0.826399	0.08281	NPAP1,STK3
lipid biosynthetic process	GO:0008610	0.827088	0.0824482	PIGB,CERS4,HACD4,PIK3C3,TBXAS1,PDK4,GPAT3
regulation of RNA splicing	GO:0043484	0.827442	0.0822623	RBFOX1,TRA2A
hormone-mediated signaling pathway	GO:0009755	0.82764	0.0821585	FSHR
nitrogen compound metabolic process	GO:0006807	0.828231	0.0818483	WARS2,KNDC1,MAML2,POLE,SCAF11,HDAC7,MAP3K9,PIGB,DENND4A,IGF1R,LGALS9,PIH1D1,CERS4,RPS28,BIN1,HS6ST1,HNMT,ACTR2,TMPRSS3,ZNF80,PFN2,MECOM,TP63,P3H2,PDS5A,TMEM165,GDNF,UBE2QL1,GGH,STK3,HACD4,PBX1,RNF186,ZBTB18,MCM10,EPC1,PRKG1,PRKCQ,DUSP6,CLYBL,KLF12,RORA,CEMIP,XYLT1,RBFOX1,HS3ST3B1,PIK3C3,TFCP2L1,PAX3,JAG1,SGK2,IGF2BP2,FHIT,SPOCK3,ZFP42,ZNF608,IRX1,PTPRN2,IGFBP3,ZFPM2,DLC1,UBXN2B,GDF6,MED27,TDRKH,R…
peptidyl-amino acid modification	GO:0018193	0.828512	0.0817012	HDAC7,IGF1R,PFN2,P3H2,CEMIP,HIPK2,CADM4,ZAP70,DOK7
establishment of protein localization	GO:0045184	0.829882	0.0809839	SNX27,TIMM17A,CNST,NPAP1,RAB3C,STK3,CEMIP,PIK3C3,PTPRN2,TIMM44,LAPTM5,RAPGEF3,NUP42
regulation of phosphorylation	GO:0042325	0.829943	0.0809518	KNDC1,PIH1D1,PFN2,GRB10,CEMIP,IGFBP3,CADM4,SOX9,GPNMB,DOK7,HTT
proteasomal protein catabolic process	GO:0010498	0.829955	0.0809455	RNF186,FHIT,UBXN2B,CUL1
regulation of secretion by cell	GO:1903530	0.829966	0.0809397	LGALS9,GDNF,RAB3C,RAB27A
immune system process	GO:0002376	0.8304	0.0807127	SNX27,SFTPD,IGF1R,LGALS9,PVR,CCL25,RAB3C,LY96,PBX1,C8B,PRKCQ,COLEC12,JAG1,CXADR,RNASE6,LAPTM5,L3MBTL1,LY86,HIPK2,CTSS,ARID2,RAB27A,IRF3,RAPGEF3,SOX9,ZAP70,GPNMB
positive regulation of protein localization	GO:1903829	0.83115	0.0803209	CNST,CEMIP,DPP10,RAPGEF3
glycosylation	GO:0070085	0.831268	0.0802588	PIGB,TMEM165
aerobic respiration	GO:0009060	0.831608	0.0800812	ACO1
regulation of immune system process	GO:0002682	0.832234	0.0797546	SFTPD,LGALS9,PVR,CCL25,LY96,C8B,PRKCQ,COLEC12,LAPTM5,L3MBTL1,CTSS,ARID2,IRF3,SOX9,ZAP70,GPNMB
regulation of localization	GO:0032879	0.83234	0.0796995	CNST,SFTPD,LGALS9,BIN1,GDNF,RAB3C,GRB10,CEMIP,DPP10,SGK2,PTPRN2,MSR1,UBXN2B,CTSS,P2RX2,RAB27A,SGK1,OAZ3,RAPGEF3,HTT
viral life cycle	GO:0019058	0.83292	0.0793965	LGALS9,PIK3C3
lipid transport	GO:0006869	0.832952	0.0793799	TTPA,MSR1
maintenance of location	GO:0051235	0.834096	0.0787841	CEMIP,MSR1,HTT
energy derivation by oxidation of organic compounds	GO:0015980	0.835928	0.0778313	GRB10,ACO1
response to virus	GO:0009615	0.837324	0.0771064	LGALS9,CXADR,RNASE6,IRF3
regulation of proteasomal protein catabolic process	GO:0061136	0.839629	0.0759124	FHIT
organelle localization	GO:0051640	0.841099	0.0751529	LGALS9,RAB3C,DYNC1I1,UBXN2B,RAB27A,ESPL1,HTT
defense response to other organism	GO:0098542	0.841101	0.0751519	SFTPD,LGALS9,PVR,CCL25,LY96,COLEC12,CXADR,RNASE6,LY86,CTSS,IRF3,ZAP70
cellular aromatic compound metabolic process	GO:0006725	0.841608	0.0748902	WARS2,MAML2,POLE,SCAF11,DENND4A,LGALS9,PIH1D1,RPS28,BIN1,HNMT,ACTR2,ZNF80,MECOM,TP63,PDS5A,GDNF,GGH,STK3,PBX1,ZBTB18,MCM10,EPC1,PRKCQ,CLYBL,KLF12,RORA,RBFOX1,TFCP2L1,PAX3,JAG1,IGF2BP2,FHIT,ZFP42,ZNF608,IRX1,ZFPM2,GDF6,MED27,TDRKH,PFDN5,KLF5,RNASE6,MED6,NOP14,HELQ,IGF2BP3,PDK4,L3MBTL1,HIPK2,ELF3,ARID2,ATP5MC2,PHF2,IRF3,SGK1,SP1,SP7,SOX9,TFB2M,TRA2A,MSANTD1
regulation of protein phosphorylation	GO:0001932	0.844607	0.0733454	KNDC1,PIH1D1,PFN2,CEMIP,IGFBP3,CADM4,SOX9,GPNMB,DOK7,HTT
negative regulation of molecular function	GO:0044092	0.84466	0.0733178	PIH1D1,BIN1,PBX1,DAOA,SPOCK3
peptide transport	GO:0015833	0.844971	0.0731584	PTPRN2
carboxylic acid metabolic process	GO:0019752	0.845056	0.0731146	HNMT,CYP4V2,HACD4,TBXAS1,ACO1,PDK4,SOX9
cell cycle phase transition	GO:0044770	0.846054	0.0726021	POLE,TP63,ARID2,CUL1,ESPL1,GPNMB
carbohydrate derivative metabolic process	GO:1901135	0.846524	0.0723607	PIGB,HS6ST1,TMEM165,CEMIP,XYLT1,HS3ST3B1,PDK4,CHST15,ATP5MC2
small molecule metabolic process	GO:0044281	0.846996	0.0721189	DHDH,HNMT,CYP4V2,TTPA,HACD4,CLYBL,RORA,FHIT,TBXAS1,ACO1,PDK4,CHST15,ATP5MC2,SOX9
humoral immune response	GO:0006959	0.848576	0.0713091	C8B,RNASE6
organic substance metabolic process	GO:0071704	0.848713	0.071239	WARS2,KNDC1,SFTPD,MAML2,POLE,SCAF11,HDAC7,MAP3K9,PIGB,DENND4A,IGF1R,LGALS9,DHDH,PIH1D1,CERS4,RPS28,BIN1,HS6ST1,HNMT,ACTR2,TMPRSS3,ZNF80,PFN2,MECOM,TP63,P3H2,CYP4V2,PDS5A,TMEM165,GDNF,UBE2QL1,GRB10,GGH,TTPA,LY96,STK3,HACD4,PBX1,RNF186,ZBTB18,MCM10,EPC1,PRKG1,PRKCQ,DUSP6,CLYBL,KLF12,RORA,CEMIP,XYLT1,RBFOX1,HS3ST3B1,PIK3C3,TFCP2L1,PAX3,JAG1,SGK2,IGF2BP2,FHIT,SPOCK3,ZFP42,ZNF608,IRX1,TBXAS1,PTPRN2,IG…
immune effector process	GO:0002252	0.850496	0.0703275	LGALS9,PVR,C8B,JAG1,LAPTM5
proteolysis involved in protein catabolic process	GO:0051603	0.850595	0.0702772	RNF186,FHIT,UBXN2B,LAPTM5,HIPK2,CTSS,CUL1
DNA repair	GO:0006281	0.85145	0.0698408	POLE,ACTR2,EPC1,HELQ,ARID2
response to nutrient levels	GO:0031667	0.851477	0.069827	PIK3C3,PDK4
secretion	GO:0046903	0.852776	0.0691653	LGALS9,GDNF,RAB3C,PTPRN2,RAB27A,SGK1
secretion by cell	GO:0032940	0.855187	0.0679388	LGALS9,GDNF,RAB3C,PTPRN2,RAB27A
oxoacid metabolic process	GO:0043436	0.855669	0.0676943	HNMT,CYP4V2,HACD4,TBXAS1,ACO1,PDK4,SOX9
RNA splicing, via transesterification reactions with bulged adenosine as nucleophile	GO:0000377	0.855799	0.0676282	SCAF11,RBFOX1,TRA2A
mRNA splicing, via spliceosome	GO:0000398	0.855799	0.0676282	SCAF11,RBFOX1,TRA2A
organic cyclic compound metabolic process	GO:1901360	0.85682	0.0671103	WARS2,MAML2,POLE,SCAF11,DENND4A,LGALS9,PIH1D1,RPS28,BIN1,HNMT,ACTR2,ZNF80,MECOM,TP63,CYP4V2,PDS5A,GDNF,GGH,TTPA,STK3,PBX1,ZBTB18,MCM10,EPC1,PRKCQ,CLYBL,KLF12,RORA,RBFOX1,TFCP2L1,PAX3,JAG1,IGF2BP2,FHIT,ZFP42,ZNF608,IRX1,ZFPM2,GDF6,MED27,TDRKH,PFDN5,KLF5,RNASE6,MED6,NOP14,HELQ,IGF2BP3,PDK4,L3MBTL1,HIPK2,ELF3,ARID2,ATP5MC2,PHF2,IRF3,SGK1,SP1,SP7,SOX9,TFB2M,TRA2A,MSANTD1
germ cell development	GO:0007281	0.858384	0.0663185	EPC1,TDRKH
organic acid metabolic process	GO:0006082	0.858451	0.0662847	HNMT,CYP4V2,HACD4,TBXAS1,ACO1,PDK4,SOX9
RNA splicing, via transesterification reactions	GO:0000375	0.858832	0.0660918	SCAF11,RBFOX1,TRA2A
DNA metabolic process	GO:0006259	0.858869	0.0660731	POLE,ACTR2,PDS5A,MCM10,EPC1,PRKCQ,HELQ,ARID2
telomere organization	GO:0032200	0.859603	0.0657018	PRKCQ
amide biosynthetic process	GO:0043604	0.860361	0.0653193	WARS2,CERS4,RPS28,IGF2BP2,IGF2BP3,PDK4,RPL9,MRPS18C,MRPL9
hormone secretion	GO:0046879	0.860754	0.0651208	PTPRN2
macromolecule glycosylation	GO:0043413	0.860754	0.0651208	TMEM165
protein glycosylation	GO:0006486	0.860754	0.0651208	TMEM165
response to organic cyclic compound	GO:0014070	0.861287	0.064852	RORA,COLEC12,RAPGEF3
positive regulation of transferase activity	GO:0051347	0.861583	0.0647031	PIH1D1,PRKCQ,CEMIP,DOK7
organophosphate catabolic process	GO:0046434	0.86163	0.064679	FHIT
protein complex oligomerization	GO:0051259	0.862334	0.0643243	CLYBL
cellular respiration	GO:0045333	0.862861	0.064059	ACO1
response to metal ion	GO:0010038	0.864096	0.063438	ACO1,ADD1
response to extracellular stimulus	GO:0009991	0.864248	0.0633616	PIK3C3,PDK4
negative regulation of protein phosphorylation	GO:0001933	0.864688	0.0631403	IGFBP3,CADM4
regulation of protein metabolic process	GO:0051246	0.864891	0.0630386	KNDC1,LGALS9,PIH1D1,BIN1,PFN2,CEMIP,IGF2BP2,FHIT,SPOCK3,IGFBP3,DLC1,PFDN5,KLKB1,IGF2BP3,LAPTM5,HIPK2,CADM4,OAZ3,SP1,SOX9,GPNMB,DOK7,HTT
mRNA metabolic process	GO:0016071	0.865591	0.0626874	SCAF11,GDNF,RBFOX1,IGF2BP2,IGF2BP3,IRF3,TRA2A
detection of stimulus involved in sensory perception	GO:0050906	0.865703	0.0626313	GRIK2
glycerophospholipid metabolic process	GO:0006650	0.866019	0.0624725	PIGB,PIK3C3,GPAT3
response to xenobiotic stimulus	GO:0009410	0.867544	0.0617086	RORA
hormone transport	GO:0009914	0.868036	0.0614622	PTPRN2
signal release	GO:0023061	0.869208	0.0608761	GDNF,PTPRN2
monocarboxylic acid metabolic process	GO:0032787	0.869979	0.0604914	CYP4V2,HACD4,TBXAS1,PDK4,SOX9
epithelial cell differentiation	GO:0030855	0.870458	0.0602521	PIH1D1,JAG1,RAPGEF3,ADD1,SOX9
lipid localization	GO:0010876	0.871295	0.0598347	TTPA,MSR1
transport	GO:0006810	0.872209	0.0593797	SNX27,TIMM17A,CNST,SFTPD,NPAP1,IGF1R,LGALS9,SLC25A41,BIN1,TMEM165,GDNF,RAB3C,GRB10,DYNC1I1,TTPA,STK3,KCNK10,CEMIP,RBFOX1,PIK3C3,COLEC12,DPP10,SGK2,CXADR,PTPRN2,MSR1,GRIN3A,SLC25A23,TIMM44,LAPTM5,CTSS,P2RX2,RAB27A,MFSD10,GRK4,SGK1,OAZ3,RAPGEF3,CLCA2,NUP42,CNNM4,HTT
steroid metabolic process	GO:0008202	0.872223	0.0593725	CYP4V2,RORA
leukocyte mediated immunity	GO:0002443	0.872393	0.0592878	LGALS9,PVR,JAG1
primary metabolic process	GO:0044238	0.873034	0.0589688	WARS2,KNDC1,MAML2,POLE,SCAF11,HDAC7,MAP3K9,PIGB,DENND4A,IGF1R,LGALS9,DHDH,PIH1D1,CERS4,RPS28,BIN1,HS6ST1,ACTR2,TMPRSS3,ZNF80,PFN2,MECOM,TP63,P3H2,CYP4V2,PDS5A,TMEM165,GDNF,UBE2QL1,GRB10,TTPA,STK3,HACD4,PBX1,RNF186,ZBTB18,MCM10,EPC1,PRKG1,PRKCQ,DUSP6,KLF12,RORA,CEMIP,XYLT1,RBFOX1,HS3ST3B1,PIK3C3,TFCP2L1,PAX3,JAG1,SGK2,IGF2BP2,FHIT,SPOCK3,ZFP42,ZNF608,IRX1,TBXAS1,PTPRN2,IGFBP3,ZFPM2,DLC1,UBXN2B,GDF…
vesicle-mediated transport	GO:0016192	0.873751	0.0586125	SNX27,CNST,SFTPD,IGF1R,LGALS9,BIN1,RAB3C,PIK3C3,COLEC12,MSR1,LAPTM5,RAB27A,GRK4,HTT
lipid metabolic process	GO:0006629	0.874874	0.0580544	PIGB,CERS4,CYP4V2,TTPA,HACD4,RORA,PIK3C3,TBXAS1,PDK4,GPAT3,SOX9
regulation of protein modification process	GO:0031399	0.875615	0.0576866	KNDC1,PIH1D1,PFN2,CEMIP,IGFBP3,DLC1,LAPTM5,CADM4,SOX9,GPNMB,DOK7,HTT
amide transport	GO:0042886	0.876835	0.0570824	PTPRN2
cellular metabolic process	GO:0044237	0.877161	0.0569205	WARS2,KNDC1,SFTPD,MAML2,POLE,SCAF11,HDAC7,MAP3K9,PIGB,DENND4A,IGF1R,LGALS9,PIH1D1,CERS4,RPS28,BIN1,HS6ST1,HNMT,ACTR2,ZNF80,PFN2,MECOM,TP63,CYP4V2,PDS5A,TMEM165,GDNF,GRB10,GGH,TTPA,LY96,STK3,HACD4,PBX1,RNF186,ZBTB18,MCM10,EPC1,PRKG1,PRKCQ,DUSP6,CLYBL,KLF12,RORA,CEMIP,XYLT1,RBFOX1,HS3ST3B1,PIK3C3,TFCP2L1,PAX3,JAG1,SGK2,IGF2BP2,FHIT,ZFP42,ZNF608,IRX1,TBXAS1,PTPRN2,IGFBP3,ZFPM2,DLC1,MSR1,UBXN2B,GDF6,…
macromolecule localization	GO:0033036	0.877986	0.0565124	SNX27,TIMM17A,CNST,NBEA,NPAP1,PIH1D1,RAB3C,TTPA,STK3,RNF186,CEMIP,RBFOX1,PIK3C3,EPB41L3,DPP10,PTPRN2,MSR1,UBXN2B,TIMM44,LAPTM5,RAPGEF3,NUP42
negative regulation of phosphorylation	GO:0042326	0.879964	0.0555353	IGFBP3,CADM4
cellular lipid metabolic process	GO:0044255	0.88236	0.0543543	PIGB,CERS4,CYP4V2,HACD4,PIK3C3,TBXAS1,PDK4,GPAT3,SOX9
translation	GO:0006412	0.882478	0.0542961	WARS2,RPS28,IGF2BP2,IGF2BP3,RPL9,MRPS18C,MRPL9
regulation of cellular catabolic process	GO:0031329	0.882522	0.0542746	GDNF,PIK3C3,IGF2BP2,IGF2BP3,LAPTM5,HTT
small molecule biosynthetic process	GO:0044283	0.88377	0.053661	HACD4,TBXAS1,PDK4,CHST15
peptide metabolic process	GO:0006518	0.884196	0.0534515	WARS2,RPS28,BIN1,IGF2BP2,IGF2BP3,RPL9,SP1,MRPS18C,MRPL9
carboxylic acid catabolic process	GO:0046395	0.886885	0.0521328	HNMT
organic acid catabolic process	GO:0016054	0.886885	0.0521328	HNMT
nucleobase-containing compound metabolic process	GO:0006139	0.887033	0.05206	WARS2,MAML2,POLE,SCAF11,DENND4A,LGALS9,PIH1D1,RPS28,BIN1,ACTR2,ZNF80,MECOM,TP63,PDS5A,GDNF,STK3,PBX1,ZBTB18,MCM10,EPC1,PRKCQ,KLF12,RORA,RBFOX1,TFCP2L1,PAX3,JAG1,IGF2BP2,FHIT,ZFP42,ZNF608,IRX1,ZFPM2,GDF6,MED27,TDRKH,PFDN5,KLF5,RNASE6,MED6,NOP14,HELQ,IGF2BP3,PDK4,L3MBTL1,HIPK2,ELF3,ARID2,ATP5MC2,PHF2,IRF3,SGK1,SP1,SP7,SOX9,TFB2M,TRA2A,MSANTD1
protein localization	GO:0008104	0.887359	0.0519005	SNX27,TIMM17A,CNST,NBEA,NPAP1,RAB3C,STK3,RNF186,CEMIP,PIK3C3,EPB41L3,DPP10,PTPRN2,UBXN2B,TIMM44,LAPTM5,RAPGEF3,NUP42
export from cell	GO:0140352	0.889022	0.0510876	LGALS9,GDNF,RAB3C,PTPRN2,RAB27A
cellular macromolecule localization	GO:0070727	0.889192	0.0510046	SNX27,TIMM17A,CNST,NBEA,NPAP1,RAB3C,STK3,RNF186,CEMIP,PIK3C3,EPB41L3,DPP10,PTPRN2,UBXN2B,TIMM44,LAPTM5,RAPGEF3,NUP42
immune response	GO:0006955	0.889369	0.0509181	SFTPD,IGF1R,LGALS9,PVR,CCL25,LY96,C8B,PRKCQ,COLEC12,JAG1,RNASE6,LAPTM5,LY86,CTSS,IRF3,RAPGEF3,ZAP70
defense response	GO:0006952	0.889924	0.0506472	SFTPD,LGALS9,PVR,CCL25,LY96,RORA,COLEC12,CXADR,RNASE6,KLKB1,TAC1,LAPTM5,LY86,CTSS,ELF3,IRF3,ZAP70
establishment of localization in cell	GO:0051649	0.891051	0.0500975	SNX27,TIMM17A,NPAP1,LGALS9,BIN1,GDNF,DYNC1I1,STK3,PIK3C3,PTPRN2,UBXN2B,TIMM44,LAPTM5,RAB27A,RAPGEF3,NUP42,ESPL1,HTT
cellular response to cytokine stimulus	GO:0071345	0.891262	0.0499944	LGALS9,CCL25,IL5RA,LAPTM5,SOX9
process utilizing autophagic mechanism	GO:0061919	0.891448	0.0499042	RNF186,PIK3C3,UBXN2B,HTT
autophagy	GO:0006914	0.891448	0.0499042	RNF186,PIK3C3,UBXN2B,HTT
endosomal transport	GO:0016197	0.891794	0.0497353	SNX27,PIK3C3
peptide biosynthetic process	GO:0043043	0.892347	0.0494663	WARS2,RPS28,IGF2BP2,IGF2BP3,RPL9,MRPS18C,MRPL9
regulation of cell cycle phase transition	GO:1901987	0.89239	0.0494451	TP63,ARID2,ESPL1,GPNMB
chromosome organization	GO:0051276	0.892831	0.0492309	SYCP2,PDS5A,PRKCQ,ARID2,ESPL1
regulation of catabolic process	GO:0009894	0.893201	0.0490508	GDNF,PIK3C3,IGF2BP2,FHIT,IGF2BP3,LAPTM5,HIPK2,OAZ3,HTT
leukocyte differentiation	GO:0002521	0.894088	0.0486196	LGALS9,PBX1,ARID2,ZAP70
macromolecule catabolic process	GO:0009057	0.894569	0.0483861	GDNF,RNF186,CEMIP,IGF2BP2,FHIT,UBXN2B,RNASE6,IGF2BP3,LAPTM5,HIPK2,CTSS,CUL1,OAZ3
response to biotic stimulus	GO:0009607	0.898865	0.0463053	SFTPD,LGALS9,PVR,CCL25,LY96,COLEC12,CXADR,RNASE6,LAPTM5,LY86,CTSS,IRF3,ZAP70
protein modification by small protein conjugation	GO:0032446	0.900393	0.0455679	HDAC7,UBE2QL1,RNF186,LAPTM5,KLHL7,CUL1
protein ubiquitination	GO:0016567	0.901147	0.0452045	UBE2QL1,RNF186,LAPTM5,KLHL7,CUL1
viral process	GO:0016032	0.903206	0.0442132	LGALS9,PIK3C3,SP1
biological process involved in interspecies interaction between organisms	GO:0044419	0.90746	0.0421724	SFTPD,LGALS9,PVR,CCL25,LY96,PIK3C3,COLEC12,CXADR,RNASE6,LY86,CTSS,IRF3,SP1,ZAP70
phospholipid metabolic process	GO:0006644	0.907548	0.0421303	PIGB,PIK3C3,GPAT3
regulation of inflammatory response	GO:0050727	0.908876	0.0414952	RORA,KLKB1
amide metabolic process	GO:0043603	0.908951	0.0414594	WARS2,CERS4,RPS28,BIN1,IGF2BP2,IGF2BP3,PDK4,RPL9,SP1,MRPS18C,MRPL9
mRNA processing	GO:0006397	0.910547	0.0406978	SCAF11,RBFOX1,TRA2A
glycerolipid metabolic process	GO:0046486	0.911233	0.0403705	PIGB,PIK3C3,GPAT3
response to external biotic stimulus	GO:0043207	0.912458	0.0397871	SFTPD,LGALS9,PVR,CCL25,LY96,COLEC12,CXADR,RNASE6,LY86,CTSS,IRF3,ZAP70
response to other organism	GO:0051707	0.912458	0.0397871	SFTPD,LGALS9,PVR,CCL25,LY96,COLEC12,CXADR,RNASE6,LY86,CTSS,IRF3,ZAP70
cytokine-mediated signaling pathway	GO:0019221	0.914781	0.0386829	CCL25,IL5RA,LAPTM5
negative regulation of phosphate metabolic process	GO:0045936	0.915312	0.0384309	IGFBP3,CADM4
negative regulation of phosphorus metabolic process	GO:0010563	0.915511	0.0383366	IGFBP3,CADM4
metabolic process	GO:0008152	0.916204	0.0380076	WARS2,KNDC1,SFTPD,MAML2,POLE,SCAF11,HDAC7,MAP3K9,PIGB,DENND4A,IGF1R,LGALS9,DHDH,PIH1D1,CERS4,RPS28,BIN1,HS6ST1,HNMT,ACTR2,TMPRSS3,ZNF80,PFN2,MECOM,TP63,P3H2,CYP4V2,PDS5A,TMEM165,GDNF,UBE2QL1,GRB10,GGH,TTPA,LY96,STK3,HACD4,PBX1,RNF186,ZBTB18,MCM10,EPC1,PRKG1,PRKCQ,DUSP6,CLYBL,KLF12,RORA,CEMIP,XYLT1,RBFOX1,HS3ST3B1,PIK3C3,MC4R,TFCP2L1,PAX3,JAG1,SGK2,IGF2BP2,FHIT,SPOCK3,ZFP42,ZNF608,IRX1,TBXAS1,PTPR…
positive regulation of protein metabolic process	GO:0051247	0.916508	0.037864	KNDC1,LGALS9,PIH1D1,PFN2,CEMIP,DLC1,KLKB1,LAPTM5,OAZ3,SP1,SOX9,GPNMB,DOK7
cellular biosynthetic process	GO:0044249	0.917215	0.0375289	WARS2,SFTPD,MAML2,POLE,SCAF11,HDAC7,PIGB,DENND4A,LGALS9,PIH1D1,CERS4,RPS28,BIN1,HS6ST1,ACTR2,ZNF80,MECOM,TP63,TMEM165,GDNF,GRB10,LY96,STK3,HACD4,PBX1,ZBTB18,EPC1,PRKCQ,KLF12,RORA,CEMIP,XYLT1,RBFOX1,HS3ST3B1,PIK3C3,TFCP2L1,PAX3,JAG1,IGF2BP2,ZFP42,ZNF608,IRX1,TBXAS1,ZFPM2,MSR1,GDF6,MED27,TDRKH,PFDN5,KLF5,MED6,KLKB1,NOP14,IGF2BP3,PDK4,LAPTM5,CHST15,L3MBTL1,HIPK2,CTSS,ELF3,ARID2,ATP5MC2,RAB27A,PHF2,I…
intracellular transport	GO:0046907	0.917459	0.0374133	SNX27,TIMM17A,NPAP1,BIN1,DYNC1I1,STK3,PIK3C3,TIMM44,LAPTM5,RAPGEF3,NUP42,HTT
protein catabolic process	GO:0030163	0.920427	0.0360106	RNF186,FHIT,UBXN2B,LAPTM5,HIPK2,CTSS,CUL1,OAZ3
establishment of localization	GO:0051234	0.921475	0.0355164	SNX27,TIMM17A,CNST,SFTPD,NPAP1,IGF1R,LGALS9,SLC25A41,BIN1,TMEM165,GDNF,RAB3C,GRB10,DYNC1I1,TTPA,STK3,KCNK10,CEMIP,RBFOX1,PIK3C3,COLEC12,DPP10,SGK2,CXADR,PTPRN2,MSR1,UBXN2B,GRIN3A,SLC25A23,TIMM44,LAPTM5,CTSS,P2RX2,RAB27A,MFSD10,GRK4,SGK1,OAZ3,RAPGEF3,CLCA2,NUP42,ESPL1,CNNM4,HTT
response to cytokine	GO:0034097	0.921772	0.0353765	LGALS9,CCL25,IL5RA,LAPTM5,SOX9
inflammatory response	GO:0006954	0.923155	0.0347254	LGALS9,CCL25,RORA,KLKB1,TAC1,ELF3
regulation of translation	GO:0006417	0.924076	0.0342922	IGF2BP2,IGF2BP3
regulation of protein catabolic process	GO:0042176	0.9242	0.0342339	FHIT,OAZ3
organophosphate biosynthetic process	GO:0090407	0.925618	0.0335683	PIGB,PIK3C3,PDK4,ATP5MC2,GPAT3
generation of precursor metabolites and energy	GO:0006091	0.925664	0.0335464	GRB10,ACO1
RNA splicing	GO:0008380	0.92576	0.0335016	SCAF11,RBFOX1,TRA2A
organic substance biosynthetic process	GO:1901576	0.926497	0.0331558	WARS2,SFTPD,MAML2,POLE,SCAF11,HDAC7,PIGB,DENND4A,LGALS9,PIH1D1,CERS4,RPS28,BIN1,HS6ST1,ACTR2,ZNF80,MECOM,TP63,TMEM165,GDNF,GRB10,LY96,STK3,HACD4,PBX1,ZBTB18,EPC1,PRKCQ,KLF12,RORA,CEMIP,XYLT1,RBFOX1,HS3ST3B1,PIK3C3,TFCP2L1,PAX3,JAG1,IGF2BP2,ZFP42,ZNF608,IRX1,TBXAS1,ZFPM2,MSR1,GDF6,MED27,TDRKH,PFDN5,KLF5,MED6,KLKB1,NOP14,IGF2BP3,PDK4,LAPTM5,CHST15,L3MBTL1,HIPK2,CTSS,ELF3,ARID2,ATP5MC2,RAB27A,PHF2,I…
post-transcriptional regulation of gene expression	GO:0010608	0.92875	0.032101	GDNF,IGF2BP2,IGF2BP3
gene expression	GO:0010467	0.928829	0.0320641	WARS2,SFTPD,MAML2,SCAF11,HDAC7,DENND4A,LGALS9,PIH1D1,RPS28,BIN1,ACTR2,ZNF80,MECOM,TP63,GDNF,LY96,STK3,PBX1,ZBTB18,EPC1,PRKCQ,KLF12,RORA,RBFOX1,TFCP2L1,PAX3,JAG1,IGF2BP2,ZFP42,ZNF608,IRX1,ZFPM2,MSR1,GDF6,MED27,TDRKH,PFDN5,KLF5,MED6,KLKB1,NOP14,IGF2BP3,LAPTM5,L3MBTL1,HIPK2,CTSS,ELF3,ARID2,RAB27A,PHF2,IRF3,RPL9,SGK1,SP1,SP7,MRPS18C,SOX9,MRPL9,TFB2M,TRA2A,HGFAC,GPNMB,MSANTD1
protein modification by small protein conjugation or removal	GO:0070647	0.93084	0.0311251	HDAC7,UBE2QL1,RNF186,LAPTM5,KLHL7,CUL1
response to inorganic substance	GO:0010035	0.931197	0.0309582	ACO1,ADD1
cellular nitrogen compound metabolic process	GO:0034641	0.931871	0.0306443	WARS2,MAML2,POLE,SCAF11,DENND4A,LGALS9,PIH1D1,CERS4,RPS28,BIN1,HNMT,ACTR2,ZNF80,MECOM,TP63,PDS5A,GDNF,STK3,PBX1,ZBTB18,MCM10,EPC1,PRKCQ,KLF12,RORA,RBFOX1,TFCP2L1,PAX3,JAG1,IGF2BP2,FHIT,ZFP42,ZNF608,IRX1,ZFPM2,GDF6,MED27,TDRKH,PFDN5,KLF5,RNASE6,MED6,NOP14,HELQ,IGF2BP3,PDK4,L3MBTL1,HIPK2,ELF3,ARID2,ATP5MC2,PHF2,IRF3,RPL9,SGK1,SP1,SP7,MRPS18C,SOX9,MRPL9,TFB2M,TRA2A,MSANTD1
biosynthetic process	GO:0009058	0.93238	0.030407	WARS2,SFTPD,MAML2,POLE,SCAF11,HDAC7,PIGB,DENND4A,LGALS9,PIH1D1,CERS4,RPS28,BIN1,HS6ST1,ACTR2,ZNF80,MECOM,TP63,TMEM165,GDNF,GRB10,LY96,STK3,HACD4,PBX1,ZBTB18,EPC1,PRKCQ,KLF12,RORA,CEMIP,XYLT1,RBFOX1,HS3ST3B1,PIK3C3,TFCP2L1,PAX3,JAG1,IGF2BP2,ZFP42,ZNF608,IRX1,TBXAS1,ZFPM2,MSR1,GDF6,MED27,TDRKH,PFDN5,KLF5,MED6,KLKB1,NOP14,IGF2BP3,PDK4,LAPTM5,CHST15,L3MBTL1,HIPK2,CTSS,ELF3,ARID2,ATP5MC2,RAB27A,PHF2,I…
mitochondrion organization	GO:0007005	0.935778	0.0288271	CXADR,AKT3,HTT
negative regulation of protein modification process	GO:0031400	0.93697	0.0282745	IGFBP3,CADM4
G protein-coupled receptor signaling pathway	GO:0007186	0.939028	0.0273216	CCL25,GPR176,MC4R,FSHR,TAC1,GRK4,RGS12
regulation of autophagy	GO:0010506	0.941652	0.0261096	PIK3C3,HTT
purine nucleotide metabolic process	GO:0006163	0.943138	0.0254246	FHIT,PDK4,ATP5MC2
regulation of protein localization	GO:0032880	0.944215	0.024929	CNST,CEMIP,DPP10,UBXN2B,RAPGEF3
post-translational protein modification	GO:0043687	0.944591	0.0247564	HDAC7,UBE2QL1,RNF186,LAPTM5,KLHL7,CUL1
cellular catabolic process	GO:0044248	0.946203	0.0240158	HNMT,GDNF,RNF186,PIK3C3,IGF2BP2,FHIT,UBXN2B,RNASE6,IGF2BP3,LAPTM5,HTT
localization	GO:0051179	0.946957	0.0236699	SNX27,TIMM17A,CNST,SFTPD,NBEA,NPAP1,IGF1R,LGALS9,PIH1D1,SLC25A41,BIN1,TMEM165,GDNF,RAB3C,GRB10,DYNC1I1,TTPA,STK3,RNF186,KCNK10,CEMIP,RBFOX1,PIK3C3,COLEC12,EPB41L3,DPP10,SGK2,CXADR,PTPRN2,MSR1,UBXN2B,GRIN3A,SLC25A23,TIMM44,LAPTM5,CTSS,P2RX2,RAB27A,MFSD10,GRK4,SGK1,OAZ3,RAPGEF3,CLCA2,NUP42,ESPL1,CNNM4,HTT
regulation of cellular localization	GO:0060341	0.947999	0.0231922	CNST,CEMIP,DPP10,UBXN2B,P2RX2,RAPGEF3
organic anion transport	GO:0015711	0.948725	0.0228598	SLC25A41,SLC25A23,MFSD10
organonitrogen compound catabolic process	GO:1901565	0.94974	0.0223951	HNMT,RNF186,CEMIP,FHIT,UBXN2B,LAPTM5,HIPK2,CTSS,CUL1,OAZ3
purine-containing compound metabolic process	GO:0072521	0.951092	0.0217777	FHIT,PDK4,ATP5MC2
nucleotide metabolic process	GO:0009117	0.955276	0.0198713	FHIT,PDK4,ATP5MC2
regulation of transferase activity	GO:0051338	0.955303	0.0198588	PIH1D1,PRKCQ,CEMIP,DOK7,HTT
nucleoside phosphate metabolic process	GO:0006753	0.957584	0.0188229	FHIT,PDK4,ATP5MC2
cellular localization	GO:0051641	0.959719	0.0178558	SNX27,TIMM17A,CNST,NBEA,NPAP1,LGALS9,BIN1,GDNF,RAB3C,DYNC1I1,STK3,RNF186,CEMIP,PIK3C3,EPB41L3,DPP10,PTPRN2,UBXN2B,TIMM44,LAPTM5,P2RX2,RAB27A,RAPGEF3,NUP42,ESPL1,HTT
organic substance catabolic process	GO:1901575	0.961647	0.0169845	DHDH,HNMT,GDNF,RNF186,CEMIP,IGF2BP2,FHIT,UBXN2B,RNASE6,IGF2BP3,LAPTM5,HIPK2,CTSS,CUL1,OAZ3
RNA processing	GO:0006396	0.964064	0.015894	SCAF11,PIH1D1,RPS28,RBFOX1,TDRKH,NOP14,TFB2M,TRA2A
regulation of hormone levels	GO:0010817	0.966534	0.0147828	PTPRN2
nucleobase-containing small molecule metabolic process	GO:0055086	0.971832	0.0124086	FHIT,PDK4,ATP5MC2
organophosphate metabolic process	GO:0019637	0.973153	0.0118187	PIGB,PIK3C3,FHIT,PDK4,ATP5MC2,GPAT3
catabolic process	GO:0009056	0.980275	0.00865208	DHDH,HNMT,GDNF,RNF186,CEMIP,PIK3C3,IGF2BP2,FHIT,UBXN2B,MMP1,RNASE6,IGF2BP3,LAPTM5,HIPK2,CTSS,CUL1,OAZ3,HTT
biological_process	GO:0008150	1	0	WARS2,SNX27,RALGPS2,TIMM17A,CNST,ODF2L,KNDC1,SFTPD,MAML2,POLE,SCAF11,HDAC7,NBEA,OLFM4,MAP3K9,NPAP1,PIGB,DENND4A,IGF1R,LGALS9,PVR,SEMA6B,DHDH,PIH1D1,SLC25A41,CCL25,EVI5L,CERS4,RPS28,BIN1,HS6ST1,HNMT,MATN3,ACTR2,SYCP2,TMPRSS3,CHL1,ZNF80,PFN2,MECOM,TP63,P3H2,CYP4V2,PDS5A,TMEM165,GDNF,RAB3C,UBE2QL1,GRB10,DYNC1I1,GGH,TTPA,LY96,CRISPLD1,STK3,HACD4,KANK1,FRMD3,PBX1,RNF186,PLXNA2,ZBTB18,MATN1,C8B,GFRA1,N…
term name: the name of the term tested for enrichment
term id: the unique identifier of the term tested for enrichment. This code is specific for each term and depends on the gene-set chosen for enrichment analysis
avgP: average p-value across the iterations (N = 500 iterations)
log10P: −log10(avgP)
intersection: genes overlapping between each gene-set (pathway) and the set of genes used as input

## Sheet: Supp Table S12
	Table S12: Replication of top GWAMA-PRS variants in previous research: Here information related to the PRS-CS results (columns from HBCS.CHR to GWAMA.P.value) for the GWAMA-PRS variants in HBCS are joined with information retrieved from the GWAS-Catalog database v1.0.2, and explanations for columns are provided in https://www.ebi.ac.uk/gwas/docs/fileheaders. Only variants with information in the …
RSID	HBCS.CHR	HBCS.POS	PRS-CS.Effect.allele	PRS-CS.Non.effect.allele	PRS-CS.Effect.allele.freq	PRS-CS.Effect.size	GWAMA.P.value	REGION	CHR_POS	LOCUS	CONTEXT	MAPPED_TRAIT	MAPPED_TRAIT_URI	OR or BETA	95% CI (TEXT)	P-VALUE	P-VALUE (TEXT)	RISK ALLELE FREQUENCY	STRONGEST SNP-RISK ALLELE	REPORTED GENE(S)	MAPPED_GENE	UPSTREAM_GENE_ID	DOWNSTREAM_GENE_ID	UPSTREAM_GENE_DISTANCE	DOWNSTREAM_GENE_DISTANCE	PUBMEDID	FIRST AUTHOR	DATE	JOURNAL	LINK	STUDY	INITIAL SAMPLE SIZE	REPLICATION SAMPLE SIZE	STUDY ACCESSION	GENOTYPING TECHNOLOGY	PLATFORM [SNPS PASSING QC]
rs1133415	3	52575831	A	G	0.476262	0.0268978	8.237e-09	3p21.1	52541815	3:52541815	3_prime_UTR_variant	body height	http://www.ebi.ac.uk/efo/EFO_0004339			1e-29		NR	rs1133415-?		SMIM4					30595370	Kichaev G	2018-12-27	Am J Hum Genet	www.ncbi.nlm.nih.gov/pubmed/30595370	Leveraging Polygenic Functional Enrichment to Improve GWAS Power.	approximately 458,000 European ancestry individuals		GCST007841	Genome-wide genotyping array	NR [~ 8900000] (imputed)
rs11177	3	52721305	A	G	0.40655	0.0257732	2.135e-08	3p21.1	52687289	3:52687289	missense_variant	osteoarthritis	http://www.ebi.ac.uk/efo/EFO_0002506	1.09	[1.06-1.12]	5e-09		0.38	rs11177-A	GNL3, GLT8D1	GNL3					22763110	Zeggini E	2012-07-03	Lancet	www.ncbi.nlm.nih.gov/pubmed/22763110	Identification of new susceptibility loci for osteoarthritis (arcOGEN): a genome-wide association study.	7,410 European ancestry cases, 11,009 European ancestry controls	7,473 European ancestry cases, 42,938 European ancestry controls	GCST001592	Genome-wide genotyping array	Illumina [485491]
rs11177	3	52721305	A	G	0.40655	0.0257732	2.135e-08	3p21.1	52687289	3:52687289	missense_variant	osteoarthritis, hip	http://www.ebi.ac.uk/efo/EFO_1000786	1.0684	[NR]	7e-08		0.38	rs11177-A	NR	GNL3					30374069	Styrkarsdottir U	2018-10-29	Nat Genet	www.ncbi.nlm.nih.gov/pubmed/30374069	Meta-analysis of Icelandic and UK data sets identifies missense variants in SMO, IL11, COL11A1 and 13 more new loci associated with osteoarthritis.	17,151 European ancestry cases, 596,639 European ancestry controls		GCST006926	Genome-wide genotyping array	Affymetrix, Illumina [11554240] (imputed)
rs6976	3	52728804	T	C	0.40655	0.0299148	3.499e-08	3p21.1	52694788	3:52694788	3_prime_UTR_variant	osteoarthritis, hip, osteoarthritis, knee	http://www.ebi.ac.uk/efo/EFO_1000786, http://www.ebi.ac.uk/efo/EFO_0004616	1.05096	[1.035010943-1.067146219]	2e-10		0.37	rs6976-T	GLT8D1	GLT8D1					30664745	Tachmazidou I	2019-01-21	Nat Genet	www.ncbi.nlm.nih.gov/pubmed/30664745	Identification of new therapeutic targets for osteoarthritis through genome-wide analyses of UK Biobank data.	39,427 European ancestry cases, 378,169 European ancestry controls		GCST007092	Genome-wide genotyping array	Affymetrix, Illumina [up to 17000000] (imputed)
rs6976	3	52728804	T	C	0.40655	0.0299148	3.499e-08	3p21.1	52694788	3:52694788	3_prime_UTR_variant	osteoarthritis, hip	http://www.ebi.ac.uk/efo/EFO_1000786	1.06922	[NR]	4e-08		0.37	rs6976-T	NR	GLT8D1					30374069	Styrkarsdottir U	2018-10-29	Nat Genet	www.ncbi.nlm.nih.gov/pubmed/30374069	Meta-analysis of Icelandic and UK data sets identifies missense variants in SMO, IL11, COL11A1 and 13 more new loci associated with osteoarthritis.	17,151 European ancestry cases, 596,639 European ancestry controls		GCST006926	Genome-wide genotyping array	Affymetrix, Illumina [11554240] (imputed)
rs3774354	3	52817675	A	G	0.365385	0.00802889	6.814e-09	3p21.1	52783659	3:52783659	intron_variant	osteoarthritis, hip, osteoarthritis, knee	http://www.ebi.ac.uk/efo/EFO_1000786, http://www.ebi.ac.uk/efo/EFO_0004616	1.06	[1.04-1.07]	1e-11		0.36	rs3774354-A	NR	ITIH1					30664745	Tachmazidou I	2019-01-21	Nat Genet	www.ncbi.nlm.nih.gov/pubmed/30664745	Identification of new therapeutic targets for osteoarthritis through genome-wide analyses of UK Biobank data.	39,427 European ancestry cases, 378,169 European ancestry controls		GCST007092	Genome-wide genotyping array	Affymetrix, Illumina [up to 17000000] (imputed)
rs3774354	3	52817675	A	G	0.365385	0.00802889	6.814e-09	3p21.1	52783659	3:52783659	intron_variant	total hip arthroplasty, osteoarthritis	http://www.ebi.ac.uk/efo/EFO_0009806, http://www.ebi.ac.uk/efo/EFO_0002506	1.09768	[1.07363749-1.122263461]	1e-16		0.3712	rs3774354-A		ITIH1					34450027	Boer CG	2021-08-24	Cell	www.ncbi.nlm.nih.gov/pubmed/34450027	Deciphering osteoarthritis genetics across 826,690 individuals from 9 populations.	23,021 European ancestry cases, 296,016 European ancestry controls		GCST90034524	Genome-wide genotyping array	Affymetrix, Illumina [NR] (imputed)
rs2286798	3	52821177	C	A	0.366587	0.017626	3.906e-08	3p21.1	52787161	3:52787161	intron_variant	blood protein measurement	http://www.ebi.ac.uk/efo/EFO_0007937	0.28	[0.22-0.34] unit increase	1e-27	(Normal mucosa of esophagus-specific gene 1 protein, NMES1.6406.3.3)	0.362	rs2286798-C	ITIH1	ITIH1					29875488	Sun BB	2018-06-06	Nature	www.ncbi.nlm.nih.gov/pubmed/29875488	Genomic atlas of the human plasma proteome.	3,301 European ancestry individuals		GCST005806	Genome-wide genotyping array	Affymetrix [10572788] (imputed)
rs4420638	19	45422946	G	A	0.282151	-0.0924336	3.908e-10	19q13.32	44919689	19:44919689	regulatory_region_variant	low density lipoprotein cholesterol measurement	http://www.ebi.ac.uk/efo/EFO_0004611	2.27594	[1.38-3.17] unit increase	6e-07		NR	rs4420638-?	NR	APOC1 - APOC1P1	ENSG00000130208	ENSG00000214855	340	7115	31217584	Wojcik GL	2019-06-19	Nature	www.ncbi.nlm.nih.gov/pubmed/31217584	Genetic analyses of diverse populations improves discovery for complex traits.	9,720 African American individuals, 17,373 Hispanic/Latino individuals, 2,316 Asian ancestry individuals, 1,900 Native Hawaiian ancestry individuals, 591 Native American ancestry individuals, 321 individuals		GCST008037	Genome-wide genotyping array	Illumina [31808917] (imputed)
rs4420638	19	45422946	G	A	0.282151	-0.0924336	3.908e-10	19q13.32	44919689	19:44919689	regulatory_region_variant	C-reactive protein measurement	http://www.ebi.ac.uk/efo/EFO_0004458	0.13846	[0.11-0.16] unit decrease	1e-30		NR	rs4420638-?	NR	APOC1 - APOC1P1	ENSG00000130208	ENSG00000214855	340	7115	31217584	Wojcik GL	2019-06-19	Nature	www.ncbi.nlm.nih.gov/pubmed/31217584	Genetic analyses of diverse populations improves discovery for complex traits.	8,349 African American individuals, 15,912 Hispanic/Latino individuals, 1,811 Asian ancestry individuals, 1,777 Native Hawaiian ancestry individuals, 574 Native American ancestry individuals, 97 individuals		GCST008055	Genome-wide genotyping array	Illumina [30861016] (imputed)
rs4420638	19	45422946	G	A	0.282151	-0.0924336	3.908e-10	19q13.32	44919689	19:44919689	regulatory_region_variant	beta-amyloid 1-42 measurement	http://www.ebi.ac.uk/efo/EFO_0004670	274.639	[NR] unit increase	1e-20			rs4420638-?	APOC1	APOC1 - APOC1P1	ENSG00000130208	ENSG00000214855	340	7115	30319691	Liu C	2018-09-24	Front Genet	www.ncbi.nlm.nih.gov/pubmed/30319691	Genome-Wide Association and Mechanistic Studies Indicate That Immune Response Contributes to Alzheimer's Disease Development.	235 early mild cognitive impairment cases, 249 late mild cognitive impairment cases, 47 Alzheimer's disease cases, 281 controls.		GCST006672	Genome-wide genotyping array	Illumina [575353]
rs4420638	19	45422946	G	A	0.282151	-0.0924336	3.908e-10	19q13.32	44919689	19:44919689	regulatory_region_variant	p-tau:beta-amyloid 1-42 ratio measurement	http://www.ebi.ac.uk/efo/EFO_0007709	0.0133647	[NR] unit decrease	3e-27			rs4420638-?	APOC1	APOC1 - APOC1P1	ENSG00000130208	ENSG00000214855	340	7115	30319691	Liu C	2018-09-24	Front Genet	www.ncbi.nlm.nih.gov/pubmed/30319691	Genome-Wide Association and Mechanistic Studies Indicate That Immune Response Contributes to Alzheimer's Disease Development.	235 early mild cognitive impairment cases, 249 late mild cognitive impairment cases, 47 Alzheimer's disease cases, 281 controls.		GCST006674	Genome-wide genotyping array	Illumina [575353]
rs4420638	19	45422946	G	A	0.282151	-0.0924336	3.908e-10	19q13.32	44919689	19:44919689	regulatory_region_variant	t-tau:beta-amyloid 1-42 ratio measurement	http://www.ebi.ac.uk/efo/EFO_0007708	0.127614	[NR] unit decrease	7e-29			rs4420638-?	APOC1	APOC1 - APOC1P1	ENSG00000130208	ENSG00000214855	340	7115	30319691	Liu C	2018-09-24	Front Genet	www.ncbi.nlm.nih.gov/pubmed/30319691	Genome-Wide Association and Mechanistic Studies Indicate That Immune Response Contributes to Alzheimer's Disease Development.	235 early mild cognitive impairment cases, 249 late mild cognitive impairment cases, 47 Alzheimer's disease cases, 281 controls.		GCST006673	Genome-wide genotyping array	Illumina [575353]
rs4420638	19	45422946	G	A	0.282151	-0.0924336	3.908e-10	19q13.32	44919689	19:44919689	regulatory_region_variant	cognitive impairment measurement	http://www.ebi.ac.uk/efo/EFO_0007998	2.76871	[NR] unit decrease	3e-11			rs4420638-?	APOC1	APOC1 - APOC1P1	ENSG00000130208	ENSG00000214855	340	7115	30319691	Liu C	2018-09-24	Front Genet	www.ncbi.nlm.nih.gov/pubmed/30319691	Genome-Wide Association and Mechanistic Studies Indicate That Immune Response Contributes to Alzheimer's Disease Development.	235 early mild cognitive impairment cases, 249 late mild cognitive impairment cases, 47 Alzheimer's disease cases, 281 controls.		GCST006671	Genome-wide genotyping array	Illumina [575353]
rs4420638	19	45422946	G	A	0.282151	-0.0924336	3.908e-10	19q13.32	44919689	19:44919689	regulatory_region_variant	high density lipoprotein cholesterol measurement	http://www.ebi.ac.uk/efo/EFO_0004612	0.0163	[0.012-0.02] unit increase	2e-16	(EA)	0.827	rs4420638-A		APOC1 - APOC1P1	ENSG00000130208	ENSG00000214855	340	7115	30926973	Bentley AR	2019-03-29	Nat Genet	www.ncbi.nlm.nih.gov/pubmed/30926973	Multi-ancestry genome-wide gene-smoking interaction study of 387,272 individuals identifies new loci associated with serum lipids.	up to 23,761 African ancestry individuals, 13,171 Asian ancestry individuals, up to 90,272 European ancestry individuals, 6,620 Hispanic individuals		GCST008685	Genome-wide genotyping array	Affymetrix, Illumina, Perlegen [NR] (imputed)
rs4420638	19	45422946	G	A	0.282151	-0.0924336	3.908e-10	19q13.32	44919689	19:44919689	regulatory_region_variant	hippocampal atrophy	http://www.ebi.ac.uk/efo/EFO_0005039	0.005454	NR unit decrease	9e-09		0.151	rs4420638-G	APOC1, TOMM40	APOC1 - APOC1P1	ENSG00000130208	ENSG00000214855	340	7115	31760383	Guo Y	2019-11-23	Aging (Albany NY)	www.ncbi.nlm.nih.gov/pubmed/31760383	Genome-wide association study of hippocampal atrophy rate in non-demented elders.	602 European ancestry elderly individuals		GCST009608	Genome-wide genotyping array	Illumina [695203]
rs4420638	19	45422946	G	A	0.282151	-0.0924336	3.908e-10	19q13.32	44919689	19:44919689	regulatory_region_variant	blood protein measurement	http://www.ebi.ac.uk/efo/EFO_0007937	0.383	[NR] unit decrease	9e-09	(CRP)		rs4420638-?	NR	APOC1 - APOC1P1	ENSG00000130208	ENSG00000214855	340	7115	27532455	Sun W	2016-08-17	PLoS Genet	www.ncbi.nlm.nih.gov/pubmed/27532455	Common Genetic Polymorphisms Influence Blood Biomarker Measurements in COPD.	1,340 European ancestry individuals		GCST010104	Genome-wide genotyping array	Illumina [NR]
rs4420638	19	45422946	G	A	0.282151	-0.0924336	3.908e-10	19q13.32	44919689	19:44919689	regulatory_region_variant	total cholesterol measurement	http://www.ebi.ac.uk/efo/EFO_0004574	0.197	[NR] unit increase	1e-149		0.19	rs4420638-G	APOE	APOC1 - APOC1P1	ENSG00000130208	ENSG00000214855	340	7115	24097068	Willer CJ	2013-10-06	Nat Genet	www.ncbi.nlm.nih.gov/pubmed/24097068	Discovery and refinement of loci associated with lipid levels.	94,595 European ancestry individuals	93,982 European ancestry individuals	GCST002221	Genome-wide genotyping array	NR [NR] (imputed)
rs4420638	19	45422946	G	A	0.282151	-0.0924336	3.908e-10	19q13.32	44919689	19:44919689	regulatory_region_variant	low density lipoprotein cholesterol measurement	http://www.ebi.ac.uk/efo/EFO_0004611	0.225	[NR] unit increase	2e-178		0.19	rs4420638-G	APOE	APOC1 - APOC1P1	ENSG00000130208	ENSG00000214855	340	7115	24097068	Willer CJ	2013-10-06	Nat Genet	www.ncbi.nlm.nih.gov/pubmed/24097068	Discovery and refinement of loci associated with lipid levels.	94,595 European ancestry individuals	93,982 European ancestry individuals	GCST002222	Genome-wide genotyping array	NR [NR] (imputed)
rs4420638	19	45422946	G	A	0.282151	-0.0924336	3.908e-10	19q13.32	44919689	19:44919689	regulatory_region_variant	high density lipoprotein cholesterol measurement	http://www.ebi.ac.uk/efo/EFO_0004612	0.067	[NR] unit decrease	2e-21		0.19	rs4420638-G	APOE	APOC1 - APOC1P1	ENSG00000130208	ENSG00000214855	340	7115	24097068	Willer CJ	2013-10-06	Nat Genet	www.ncbi.nlm.nih.gov/pubmed/24097068	Discovery and refinement of loci associated with lipid levels.	94,595 European ancestry individuals	93,982 European ancestry individuals	GCST002223	Genome-wide genotyping array	NR [NR] (imputed)
rs4420638	19	45422946	G	A	0.282151	-0.0924336	3.908e-10	19q13.32	44919689	19:44919689	regulatory_region_variant	longevity	http://www.ebi.ac.uk/efo/EFO_0004300	1.39	[1.32-1.47]	3e-36		0.798	rs4420638-?	APOE	APOC1 - APOC1P1	ENSG00000130208	ENSG00000214855	340	7115	24688116	Deelen J	2014-03-31	Hum Mol Genet	www.ncbi.nlm.nih.gov/pubmed/24688116	Genome-wide association meta-analysis of human longevity identifies a novel locus conferring survival beyond 90 years of age.	5,406 European ancestry cases, 15,112 European ancestry controls	7,330 European ancestry cases, 61,156 European ancestry controls	GCST002404	Genome-wide genotyping array	Illumina [2470825] (imputed)
rs4420638	19	45422946	G	A	0.282151	-0.0924336	3.908e-10	19q13.32	44919689	19:44919689	regulatory_region_variant	longevity	http://www.ebi.ac.uk/efo/EFO_0004300	1.22	[1.18-1.27]	2e-26		0.798	rs4420638-?	APOE	APOC1 - APOC1P1	ENSG00000130208	ENSG00000214855	340	7115	24688116	Deelen J	2014-03-31	Hum Mol Genet	www.ncbi.nlm.nih.gov/pubmed/24688116	Genome-wide association meta-analysis of human longevity identifies a novel locus conferring survival beyond 90 years of age.	7,729 European ancestry cases, 16,121 European ancestry controls	13,060 European ancestry cases, 61,156 European ancestry controls	GCST002403	Genome-wide genotyping array	Illumina [2480356] (imputed)
rs4420638	19	45422946	G	A	0.282151	-0.0924336	3.908e-10	19q13.32	44919689	19:44919689	regulatory_region_variant	Alzheimer's disease, age at onset	http://www.ebi.ac.uk/efo/EFO_0000249, http://www.ebi.ac.uk/efo/EFO_0004847	2.2018	unit increase	1e-12		NR	rs4420638-?	APOE, TOMM40, APOC1, PVRL2	APOC1 - APOC1P1	ENSG00000130208	ENSG00000214855	340	7115	22005931	Kamboh MI	2011-10-18	Mol Psychiatry	www.ncbi.nlm.nih.gov/pubmed/22005931	Genome-wide association analysis of age-at-onset in Alzheimer's disease.	1,190 European ancestry cases, 1,032 cases		GCST001280	Genome-wide genotyping array	Illumina [2543888] (imputed)
rs4420638	19	45422946	G	A	0.282151	-0.0924336	3.908e-10	19q13.32	44919689	19:44919689	regulatory_region_variant	low density lipoprotein cholesterol measurement	http://www.ebi.ac.uk/efo/EFO_0004611	0.25	unit increase	1e-14	(LDL-C)	0.17	rs4420638-G	APOC1	APOC1 - APOC1P1	ENSG00000130208	ENSG00000214855	340	7115	24023261	Keller M	2013-09-10	J Lipid Res	www.ncbi.nlm.nih.gov/pubmed/24023261	THOC5: a novel gene involved in HDL-cholesterol metabolism.	839 European ancestry individuals	up to 5,248 European ancestry individuals	GCST002173	Genome-wide genotyping array	Affymetrix [390619]
rs4420638	19	45422946	G	A	0.282151	-0.0924336	3.908e-10	19q13.32	44919689	19:44919689	regulatory_region_variant	Alzheimer's disease, age at onset	http://www.ebi.ac.uk/efo/EFO_0000249, http://www.ebi.ac.uk/efo/EFO_0004847			2e-16	(between families)	NR	rs4420638-A	APOE	APOC1 - APOC1P1	ENSG00000130208	ENSG00000214855	340	7115	26830138	Herold C	2016-02-02	Mol Psychiatry	www.ncbi.nlm.nih.gov/pubmed/26830138	Family-based association analyses of imputed genotypes reveal genome-wide significant association of Alzheimer's disease with OSBPL6, PTPRG, and PDCL3.	2,478 European ancestry cases, 979 ancestry controls both from the same 1,070 families		GCST003427	Genome-wide genotyping array	Affymetrix [up to 15107142] (imputed)
rs4420638	19	45422946	G	A	0.282151	-0.0924336	3.908e-10	19q13.32	44919689	19:44919689	regulatory_region_variant	coronary artery disease	http://www.ebi.ac.uk/efo/EFO_0001645	1.1	[1.07- 1.13]	7e-11		0.166036	rs4420638-G	APOE, APOC1	APOC1 - APOC1P1	ENSG00000130208	ENSG00000214855	340	7115	26343387	Nikpay M	2015-09-07	Nat Genet	www.ncbi.nlm.nih.gov/pubmed/26343387	A comprehensive 1,000 Genomes-based genome-wide association meta-analysis of coronary artery disease.	42,096 European ancestry cases, 361 African American cases, 758 Hispanic American cases, 12,658 South Asian ancestry cases, 1,802 Lebanese ancestry cases, 3,614 East Asian ancestry cases, 99,121 European ancestry controls, 2,778 African American controls, 3,337 Hispanic American controls, 12,899 South Asian ancestry controls, 466 Lebanese ancestry controls, 7,709 East Asian ancestry controls		GCST003116	Genome-wide genotyping array	Affymetrix, Illumina [8600000] (imputed)
rs4420638	19	45422946	G	A	0.282151	-0.0924336	3.908e-10	19q13.32	44919689	19:44919689	regulatory_region_variant	amyloid-beta measurement, cingulate cortex measurement	http://www.ebi.ac.uk/efo/EFO_0005194, http://www.ebi.ac.uk/efo/EFO_0007738			5e-21		NR	rs4420638-?	APOC1	APOC1 - APOC1P1	ENSG00000130208	ENSG00000214855	340	7115	26421299	Li J	2015-09-03	Biomed Res Int	www.ncbi.nlm.nih.gov/pubmed/26421299	Genetic Interactions Explain Variance in Cingulate Amyloid Burden: An AV-45 PET Genome-Wide Association and Interaction Study in the ADNI Cohort.	215 European ancestry early mild cognitive impairment cases, 152 European ancestry late mild cognitive impairment cases, 45 European ancestry Alzheimer disease cases, 190 European ancestry controls		GCST003113	Genome-wide genotyping array	Illumina [582718]
rs4420638	19	45422946	G	A	0.282151	-0.0924336	3.908e-10	19q13.32	44919689	19:44919689	regulatory_region_variant	C-reactive protein measurement	http://www.ebi.ac.uk/efo/EFO_0004458	0.236	[0.22-0.26] unit increase	9e-139		NR	rs4420638-A	APOC1	APOC1 - APOC1P1	ENSG00000130208	ENSG00000214855	340	7115	21300955	Dehghan A	2011-02-07	Circulation	www.ncbi.nlm.nih.gov/pubmed/21300955	Meta-analysis of genome-wide association studies in >80 000 subjects identifies multiple loci for C-reactive protein levels.	63,678 European ancestry individuals 1,792 Erasmus Rucphen individuals, 715 Orcadian individuals	16,540 European ancestry individuals	GCST000965	Genome-wide genotyping array	Affymetrix, Illumina [~ 2500000] (imputed)
rs4420638	19	45422946	G	A	0.282151	-0.0924336	3.908e-10	19q13.32	44919689	19:44919689	regulatory_region_variant	Alzheimer's disease	http://www.ebi.ac.uk/efo/EFO_0000249	4.01	[NR]	1e-39		NR	rs4420638-?	APOE	APOC1 - APOC1P1	ENSG00000130208	ENSG00000214855	340	7115	17474819	Coon KD	2007-04-01	J Clin Psychiatry	www.ncbi.nlm.nih.gov/pubmed/17474819	A high-density whole-genome association study reveals that APOE is the major susceptibility gene for sporadic late-onset Alzheimer's disease.	664 European ancestry cases, 422 European ancestry controls		GCST000018	Genome-wide genotyping array	Affymetrix [~ 502627]
rs4420638	19	45422946	G	A	0.282151	-0.0924336	3.908e-10	19q13.32	44919689	19:44919689	regulatory_region_variant	Alzheimer's disease	http://www.ebi.ac.uk/efo/EFO_0000249			1e-39		NR	rs4420638-?	APOE	APOC1 - APOC1P1	ENSG00000130208	ENSG00000214855	340	7115	17975299	Webster JA	2007-11-01	Neurodegener Dis	www.ncbi.nlm.nih.gov/pubmed/17975299	Sorl1 as an Alzheimer's disease predisposition gene?	664 cases, 422 controls		GCST000121	Genome-wide genotyping array	Affymetrix [~ 502627]
rs4420638	19	45422946	G	A	0.282151	-0.0924336	3.908e-10	19q13.32	44919689	19:44919689	regulatory_region_variant	C-reactive protein measurement	http://www.ebi.ac.uk/efo/EFO_0004458	21.8	[18.1-25.3] % decrease	5e-27		NR	rs4420638-G	APOE, APOCII, APOC1	APOC1 - APOC1P1	ENSG00000130208	ENSG00000214855	340	7115	19567438	Elliott P	2009-07-01	JAMA	www.ncbi.nlm.nih.gov/pubmed/19567438	Genetic Loci associated with C-reactive protein levels and risk of coronary heart disease.	17,967 European ancestry and Indian Asian ancestry individuals	13,615 European ancestry and Indian Asian ancestry Individuals	GCST000430	Genome-wide genotyping array	Affymetrix, Illumina, Perlegen [~ 1400000] (imputed)
rs4420638	19	45422946	G	A	0.282151	-0.0924336	3.908e-10	19q13.32	44919689	19:44919689	regulatory_region_variant	low density lipoprotein cholesterol measurement	http://www.ebi.ac.uk/efo/EFO_0004611	2.1	(% variance) increase	3e-13		0.22	rs4420638-G	APOE	APOC1 - APOC1P1	ENSG00000130208	ENSG00000214855	340	7115	17463246	Saxena R	2007-04-26	Science	www.ncbi.nlm.nih.gov/pubmed/17463246	Genome-wide association analysis identifies loci for type 2 diabetes and triglyceride levels.	2,601 European ancestry type 2 diabetes cases and controls		GCST004920	Genome-wide genotyping array	Affymetrix [389878]
rs4420638	19	45422946	G	A	0.282151	-0.0924336	3.908e-10	19q13.32	44919689	19:44919689	regulatory_region_variant	Alzheimer's disease	http://www.ebi.ac.uk/efo/EFO_0000249	3.45	[NR]	8e-149		NR	rs4420638-?	APOE, TOMM40, APOC1	APOC1 - APOC1P1	ENSG00000130208	ENSG00000214855	340	7115	22832961	Kamboh MI	2012-05-15	Transl Psychiatry	www.ncbi.nlm.nih.gov/pubmed/22832961	Genome-wide association study of Alzheimer's disease.	1,291 European ancestry cases, 938 European ancestry controls	509 European ancestry cases, 753 European ancestry controls, 2,218 cases, 2,583 controls	GCST001529	Genome-wide genotyping array	Illumina [2543888] (imputed)
rs4420638	19	45422946	G	A	0.282151	-0.0924336	3.908e-10	19q13.32	44919689	19:44919689	regulatory_region_variant	longevity	http://www.ebi.ac.uk/efo/EFO_0004300			2e-16		0.81	rs4420638-?	APOC1	APOC1 - APOC1P1	ENSG00000130208	ENSG00000214855	340	7115	21740922	Nebel A	2011-06-29	Mech Ageing Dev	www.ncbi.nlm.nih.gov/pubmed/21740922	A genome-wide association study confirms APOE as the major gene influencing survival in long-lived individuals.	763 European ancestry individuals, 1,058 European ancestry individuals	754 European ancestry individuals, 860 European ancestry individuals	GCST001131	Genome-wide genotyping array	Affymetrix [664472]
rs4420638	19	45422946	G	A	0.282151	-0.0924336	3.908e-10	19q13.32	44919689	19:44919689	regulatory_region_variant	age-related macular degeneration	http://www.ebi.ac.uk/efo/EFO_0001365	1.3	[1.24-1.36]	2e-20		0.83	rs4420638-A	APOE	APOC1 - APOC1P1	ENSG00000130208	ENSG00000214855	340	7115	23455636	Fritsche LG	2013-03-03	Nat Genet	www.ncbi.nlm.nih.gov/pubmed/23455636	Seven new loci associated with age-related macular degeneration.	6,713 European ancestry cases, 48,402 European ancestry contols, 110 Southern Indian ancestry cases, 119 Southern Indian ancestry controls, 827 Japanese ancestry cases, 3,323 Japanese ancestry controls	9,070 European ancestry cases, 7,683 European ancestry contols, 461 East Asian ancestry cases, 547 East Asian ancestry controls	GCST001884	Genome-wide genotyping array	Affymetrix, Illumina [2442884] (imputed)
rs4420638	19	45422946	G	A	0.282151	-0.0924336	3.908e-10	19q13.32	44919689	19:44919689	regulatory_region_variant	psychomotor performance	http://www.ebi.ac.uk/efo/EFO_0004362			4e-27		NR	rs4420638-?	APOE, TOMM40	APOC1 - APOC1P1	ENSG00000130208	ENSG00000214855	340	7115	22054870	De Jager PL	2011-11-03	Neurobiol Aging	www.ncbi.nlm.nih.gov/pubmed/22054870	A genome-wide scan for common variants affecting the rate of age-related cognitive decline.	749 European ancestry individuals	1,562 European ancestry individuals, 717 cases	GCST001311	Genome-wide genotyping array	Affymetrix [672266]
rs4420638	19	45422946	G	A	0.282151	-0.0924336	3.908e-10	19q13.32	44919689	19:44919689	regulatory_region_variant	low density lipoprotein cholesterol measurement	http://www.ebi.ac.uk/efo/EFO_0004611			2e-07		NR	rs4420638-?	APOC2, APOE, APOC4, APOC1	APOC1 - APOC1P1	ENSG00000130208	ENSG00000214855	340	7115	18802019	Burkhardt R	2008-09-18	Arterioscler Thromb Vasc Biol	www.ncbi.nlm.nih.gov/pubmed/18802019	Common SNPs in HMGCR in micronesians and whites associated with LDL-cholesterol levels affect alternative splicing of exon13.	2,346 Micronesian ancestry individuals		GCST000234	Genome-wide genotyping array	Affymetrix [~ 500000]
rs4420638	19	45422946	G	A	0.282151	-0.0924336	3.908e-10	19q13.32	44919689	19:44919689	regulatory_region_variant	C-reactive protein measurement	http://www.ebi.ac.uk/efo/EFO_0004458	0.136	[0.09-0.19] unit increase	3e-07		0.90	rs4420638-A	APOE-CI-CII cluster	APOC1 - APOC1P1	ENSG00000130208	ENSG00000214855	340	7115	21196492	Okada Y	2010-12-31	Hum Mol Genet	www.ncbi.nlm.nih.gov/pubmed/21196492	Genome-wide association study for C-reactive protein levels identified pleiotropic associations in the IL6 locus.	10,112 Japanese ancestry individuals	2,742 Japanese ancestry individuals	GCST000933	Genome-wide genotyping array	Illumina [477784]
rs4420638	19	45422946	G	A	0.282151	-0.0924336	3.908e-10	19q13.32	44919689	19:44919689	regulatory_region_variant	lipoprotein-associated phospholipase A(2) measurement	http://www.ebi.ac.uk/efo/EFO_0004746	0.054	[0.044-0.064] unit decrease	5e-30	(Activity concentrations)	0.84	rs4420638-A	APOC1	APOC1 - APOC1P1	ENSG00000130208	ENSG00000214855	340	7115	22003152	Grallert H	2011-10-14	Eur Heart J	www.ncbi.nlm.nih.gov/pubmed/22003152	Eight genetic loci associated with variation in lipoprotein-associated phospholipase A2 mass and activity and coronary heart disease: meta-analysis of genome-wide association studies from five community-based studies.	12,126 European ancestry individuals, 1,538 individuals		GCST001273	Genome-wide genotyping array	Affymetrix, Illumina [2661766] (imputed)
rs4420638	19	45422946	G	A	0.282151	-0.0924336	3.908e-10	19q13.32	44919689	19:44919689	regulatory_region_variant	low density lipoprotein cholesterol measurement	http://www.ebi.ac.uk/efo/EFO_0004611	0.06	[0.05-0.07] unit increase	2e-40		0.18	rs4420638-G	APOC2, APOE, APOC4, APOC1	APOC1 - APOC1P1	ENSG00000130208	ENSG00000214855	340	7115	20864672	Waterworth DM	2010-09-23	Arterioscler Thromb Vasc Biol	www.ncbi.nlm.nih.gov/pubmed/20864672	Genetic variants influencing circulating lipid levels and risk of coronary artery disease.	up to 17,723 European ancestry individuals	up to 37,774 European ancestry individuals, up to 9,665 Indian Asian ancestry individuals	GCST000807	Genome-wide genotyping array	Affymetrix, Illumina, Perlegen [2155369] (imputed)
rs4420638	19	45422946	G	A	0.282151	-0.0924336	3.908e-10	19q13.32	44919689	19:44919689	regulatory_region_variant	low density lipoprotein cholesterol measurement	http://www.ebi.ac.uk/efo/EFO_0004611	0.06	[0.04-0.08] mmol/L increase	1e-20		0.18	rs4420638-G	APOC1	APOC1 - APOC1P1	ENSG00000130208	ENSG00000214855	340	7115	18262040	Sandhu MS	2008-02-09	Lancet	www.ncbi.nlm.nih.gov/pubmed/18262040	LDL-cholesterol concentrations: a genome-wide association study.	11,685 European ancestry individuals	Up to 4,979 European ancestry individuals	GCST000151	Genome-wide genotyping array	Affymetrix, Illumina [up to 461986]
rs4420638	19	45422946	G	A	0.282151	-0.0924336	3.908e-10	19q13.32	44919689	19:44919689	regulatory_region_variant	Alzheimer's disease	http://www.ebi.ac.uk/efo/EFO_0000249			2e-44		NR	rs4420638-?	APOE, APOC1	APOC1 - APOC1P1	ENSG00000130208	ENSG00000214855	340	7115	17998437	Li H	2007-11-12	Arch Neurol	www.ncbi.nlm.nih.gov/pubmed/17998437	Candidate single-nucleotide polymorphisms from a genomewide association study of Alzheimer disease.	753 European ancestry cases, 736 European ancestry controls	418 European ancestry cases, 249 European ancestry controls	GCST000124	Genome-wide genotyping array	Affymetrix [469438]
rs4420638	19	45422946	G	A	0.282151	-0.0924336	3.908e-10	19q13.32	44919689	19:44919689	regulatory_region_variant	low density lipoprotein cholesterol measurement	http://www.ebi.ac.uk/efo/EFO_0004611	0.19	[0.15-0.23] unit increase	1e-60		0.2	rs4420638-G	APOC2, APOE, APOC4, APOC1	APOC1 - APOC1P1	ENSG00000130208	ENSG00000214855	340	7115	18193044	Kathiresan S	2008-01-13	Nat Genet	www.ncbi.nlm.nih.gov/pubmed/18193044	Six new loci associated with blood low-density lipoprotein cholesterol, high-density lipoprotein cholesterol or triglycerides in humans.	2,758 European ancestry individuals	18,544 European ancestry individuals	GCST000134	Genome-wide genotyping array	Affymetrix [389878]
rs4420638	19	45422946	G	A	0.282151	-0.0924336	3.908e-10	19q13.32	44919689	19:44919689	regulatory_region_variant	low density lipoprotein cholesterol measurement	http://www.ebi.ac.uk/efo/EFO_0004611	6.61	[NR] mg/dl increase	3e-43		0.18	rs4420638-G	APOE, APOC4, APOC1	APOC1 - APOC1P1	ENSG00000130208	ENSG00000214855	340	7115	18193043	Willer CJ	2008-01-13	Nat Genet	www.ncbi.nlm.nih.gov/pubmed/18193043	Newly identified loci that influence lipid concentrations and risk of coronary artery disease.	8,589 European ancestry individuals	12,981 European ancestry individuals	GCST000132	Genome-wide genotyping array	Affymetrix, Illumina [~ 2261000] (imputed)
rs4420638	19	45422946	G	A	0.282151	-0.0924336	3.908e-10	19q13.32	44919689	19:44919689	regulatory_region_variant	triglyceride measurement	http://www.ebi.ac.uk/efo/EFO_0004530	0.22	[NR] mg/dL increase	5e-06	(TG)	0.21	rs4420638-G	APOC2, APOE, APOC4, TOMM40, APOC1	APOC1 - APOC1P1	ENSG00000130208	ENSG00000214855	340	7115	19197348	Lowe JK	2009-02-06	PLoS Genet	www.ncbi.nlm.nih.gov/pubmed/19197348	Genome-wide association studies in an isolated founder population from the Pacific Island of Kosrae.	2,906 Kosraen individuals		GCST000337	Genome-wide genotyping array	Affymetrix [408775]
rs4420638	19	45422946	G	A	0.282151	-0.0924336	3.908e-10	19q13.32	44919689	19:44919689	regulatory_region_variant	total cholesterol measurement	http://www.ebi.ac.uk/efo/EFO_0004574	0.28	[NR] mg/dL increase	3e-07	(TC)	0.21	rs4420638-G	APOC2, APOE, APOC4, TOMM40, APOC1	APOC1 - APOC1P1	ENSG00000130208	ENSG00000214855	340	7115	19197348	Lowe JK	2009-02-06	PLoS Genet	www.ncbi.nlm.nih.gov/pubmed/19197348	Genome-wide association studies in an isolated founder population from the Pacific Island of Kosrae.	2,906 Kosraen individuals		GCST000337	Genome-wide genotyping array	Affymetrix [408775]
rs4420638	19	45422946	G	A	0.282151	-0.0924336	3.908e-10	19q13.32	44919689	19:44919689	regulatory_region_variant	C-reactive protein measurement	http://www.ebi.ac.uk/efo/EFO_0004458	0.28	[NR] mg/L decrease	2e-06	(CRP)	0.21	rs4420638-G	APOC2, APOE, APOC4, TOMM40, APOC1	APOC1 - APOC1P1	ENSG00000130208	ENSG00000214855	340	7115	19197348	Lowe JK	2009-02-06	PLoS Genet	www.ncbi.nlm.nih.gov/pubmed/19197348	Genome-wide association studies in an isolated founder population from the Pacific Island of Kosrae.	2,906 Kosraen individuals		GCST000337	Genome-wide genotyping array	Affymetrix [408775]
rs4420638	19	45422946	G	A	0.282151	-0.0924336	3.908e-10	19q13.32	44919689	19:44919689	regulatory_region_variant	low density lipoprotein cholesterol measurement	http://www.ebi.ac.uk/efo/EFO_0004611	7.14	[6.57-7.71] mg/dL increase	9e-147		0.17	rs4420638-G	APOC2, APOE, APOC1	APOC1 - APOC1P1	ENSG00000130208	ENSG00000214855	340	7115	20686565	Teslovich TM	2010-08-05	Nature	www.ncbi.nlm.nih.gov/pubmed/20686565	Biological, clinical and population relevance of 95 loci for blood lipids.	95,454 European ancestry individuals		GCST000759	Genome-wide genotyping array	Affymetrix, Illumina, Perlegen [~ 2600000] (imputed)
rs4420638	19	45422946	G	A	0.282151	-0.0924336	3.908e-10	19q13.32	44919689	19:44919689	regulatory_region_variant	total cholesterol measurement	http://www.ebi.ac.uk/efo/EFO_0004574	6.83	[6.2-7.46] mg/dL increase	5e-111		0.17	rs4420638-G	APOC2, APOE, APOC1	APOC1 - APOC1P1	ENSG00000130208	ENSG00000214855	340	7115	20686565	Teslovich TM	2010-08-05	Nature	www.ncbi.nlm.nih.gov/pubmed/20686565	Biological, clinical and population relevance of 95 loci for blood lipids.	100,184 European ancestry individuals		GCST000760	Genome-wide genotyping array	Affymetrix, Illumina, Perlegen [~ 2600000] (imputed)
rs4420638	19	45422946	G	A	0.282151	-0.0924336	3.908e-10	19q13.32	44919689	19:44919689	regulatory_region_variant	high density lipoprotein cholesterol measurement	http://www.ebi.ac.uk/efo/EFO_0004612	1.06	[0.82-1.3] mg/dL decrease	4e-21		0.17	rs4420638-G	APOC2, APOE, APOC1	APOC1 - APOC1P1	ENSG00000130208	ENSG00000214855	340	7115	20686565	Teslovich TM	2010-08-05	Nature	www.ncbi.nlm.nih.gov/pubmed/20686565	Biological, clinical and population relevance of 95 loci for blood lipids.	99,900 European ancestry individuals		GCST000755	Genome-wide genotyping array	Affymetrix, Illumina, Perlegen [~ 2600000] (imputed)
rs4420638	19	45422946	G	A	0.282151	-0.0924336	3.908e-10	19q13.32	44919689	19:44919689	regulatory_region_variant	lipoprotein-associated phospholipase A(2) measurement	http://www.ebi.ac.uk/efo/EFO_0004746	8	[NR] nmol/ml/min increase	6e-24	(activity)	0.16	rs4420638-G	APOC1	APOC1 - APOC1P1	ENSG00000130208	ENSG00000214855	340	7115	20442857	Suchindran S	2010-04-29	PLoS Genet	www.ncbi.nlm.nih.gov/pubmed/20442857	Genome-wide association study of Lp-PLA(2) activity and mass in the Framingham Heart Study.	6,668 European ancestry individuals		GCST000671	Genome-wide genotyping array	Affymetrix [360811]
rs4420638	19	45422946	G	A	0.282151	-0.0924336	3.908e-10	19q13.32	44919689	19:44919689	regulatory_region_variant	low density lipoprotein cholesterol measurement	http://www.ebi.ac.uk/efo/EFO_0004611	0.29	[0.17-0.41] s.d. increase	4e-27		0.16	rs4420638-G	APOC2, APOE, APOC4, APOC1	APOC1 - APOC1P1	ENSG00000130208	ENSG00000214855	340	7115	19060906	Kathiresan S	2008-12-07	Nat Genet	www.ncbi.nlm.nih.gov/pubmed/19060906	Common variants at 30 loci contribute to polygenic dyslipidemia.	19,840 European ancestry individuals	Up to 20,623 European ancestry individuals	GCST000287	Genome-wide genotyping array	Affymetrix, Illumina [~ 2600000] (imputed)
rs4420638	19	45422946	G	A	0.282151	-0.0924336	3.908e-10	19q13.32	44919689	19:44919689	regulatory_region_variant	low density lipoprotein cholesterol measurement	http://www.ebi.ac.uk/efo/EFO_0004611	5.5005	[4.94-6.06] unit decrease	2e-82	(EA)	0.8286	rs4420638-A		APOC1 - APOC1P1	ENSG00000130208	ENSG00000214855	340	7115	30926973	Bentley AR	2019-03-29	Nat Genet	www.ncbi.nlm.nih.gov/pubmed/30926973	Multi-ancestry genome-wide gene-smoking interaction study of 387,272 individuals identifies new loci associated with serum lipids.	up to 23,353 African ancestry individuals, 13,171 Asian ancestry individuals, up to 82,522 European ancestry individuals, 6,646 Hispanic individuals		GCST008676	Genome-wide genotyping array	Affymetrix, Illumina, Perlegen [NR] (imputed)
rs4420638	19	45422946	G	A	0.282151	-0.0924336	3.908e-10	19q13.32	44919689	19:44919689	regulatory_region_variant	cerebral amyloid deposition measurement	http://www.ebi.ac.uk/efo/EFO_0007707			9e-08		NR	rs4420638-?	APOC1	APOC1 - APOC1P1	ENSG00000130208	ENSG00000214855	340	7115	31755389	Li J	2019-11-21	Curr Alzheimer Res	www.ncbi.nlm.nih.gov/pubmed/31755389	Genome-wide Network-assisted Association and Enrichment Study of Amyloid Imaging Phenotype in Alzheimer's Disease.	155 cognitively normal individuals, 72 significant memory concern individuals, 278 with early mild cognitive impairment individuals, 144 late mild cognitive impairment individuals, 125 Alzheimer's disease cases.		GCST009376	Genome-wide genotyping array	Illumina [563980]
rs4420638	19	45422946	G	A	0.282151	-0.0924336	3.908e-10	19q13.32	44919689	19:44919689	regulatory_region_variant	Alzheimer's disease	http://www.ebi.ac.uk/efo/EFO_0000249	3.34253		2e-24	(males)	NR	rs4420638-?	APOC1	APOC1 - APOC1P1	ENSG00000130208	ENSG00000214855	340	7115	30636644	Nazarian A	2019-01-12	Alzheimers Res Ther	www.ncbi.nlm.nih.gov/pubmed/30636644	Genome-wide analysis of genetic predisposition to Alzheimer's disease and related sex disparities.	952 European ancestry male cases, 1,789 European ancestry female cases, 6,337 European ancestry male controls, 8,402 European ancestry female controls		GCST007600	Genome-wide genotyping array	Affymetrix, Illumina [2928658] (imputed)
rs4420638	19	45422946	G	A	0.282151	-0.0924336	3.908e-10	19q13.32	44919689	19:44919689	regulatory_region_variant	Alzheimer's disease	http://www.ebi.ac.uk/efo/EFO_0000249	3.25913		9e-77		NR	rs4420638-?	APOC1	APOC1 - APOC1P1	ENSG00000130208	ENSG00000214855	340	7115	30636644	Nazarian A	2019-01-12	Alzheimers Res Ther	www.ncbi.nlm.nih.gov/pubmed/30636644	Genome-wide analysis of genetic predisposition to Alzheimer's disease and related sex disparities.	952 European ancestry male cases, 1,789 European ancestry female cases, 6,337 European ancestry male controls, 8,402 European ancestry female controls		GCST007600	Genome-wide genotyping array	Affymetrix, Illumina [2928658] (imputed)
rs4420638	19	45422946	G	A	0.282151	-0.0924336	3.908e-10	19q13.32	44919689	19:44919689	regulatory_region_variant	Alzheimer's disease	http://www.ebi.ac.uk/efo/EFO_0000249	3.1868		8e-48	(females)	NR	rs4420638-?	APOC1	APOC1 - APOC1P1	ENSG00000130208	ENSG00000214855	340	7115	30636644	Nazarian A	2019-01-12	Alzheimers Res Ther	www.ncbi.nlm.nih.gov/pubmed/30636644	Genome-wide analysis of genetic predisposition to Alzheimer's disease and related sex disparities.	952 European ancestry male cases, 1,789 European ancestry female cases, 6,337 European ancestry male controls, 8,402 European ancestry female controls		GCST007600	Genome-wide genotyping array	Affymetrix, Illumina [2928658] (imputed)
rs4420638	19	45422946	G	A	0.282151	-0.0924336	3.908e-10	19q13.32	44919689	19:44919689	regulatory_region_variant	cerebral amyloid deposition measurement	http://www.ebi.ac.uk/efo/EFO_0007707	0.14	unit increase	7e-21		0.25	rs4420638-G	APOC1	APOC1 - APOC1P1	ENSG00000130208	ENSG00000214855	340	7115	30361487	Yan Q	2018-10-25	Mol Psychiatry	www.ncbi.nlm.nih.gov/pubmed/30361487	Genome-wide association study of brain amyloid deposition as measured by Pittsburgh Compound-B (PiB)-PET imaging.	983 European ancestry individuals	NR	GCST006904	Genome-wide genotyping array	Illumina [at least 7000000] (imputed)
rs4420638	19	45422946	G	A	0.282151	-0.0924336	3.908e-10	19q13.32	44919689	19:44919689	regulatory_region_variant	sex interaction measurement, body mass index, age at assessment	http://www.ebi.ac.uk/efo/EFO_0008343, http://www.ebi.ac.uk/efo/EFO_0004340, http://www.ebi.ac.uk/efo/EFO_0008007			2e-10		0.82	rs4420638-A	APOC1, ZNF229, IGSF23, BCL3, PVRL2, CLPTM1, GEMIN7, EXOC3L2, KLC3, ZNF180, PVR, CBLC, TOMM40, RELB, PPP1R37, MARK4, ERCC1, CEACAM20, MIR4531, BCAM, APOE, CLASRP, BLOC1S3, CKM, CEACAM22P	APOC1 - APOC1P1	ENSG00000130208	ENSG00000214855	340	7115	26426971	Winkler TW	2015-10-01	PLoS Genet	www.ncbi.nlm.nih.gov/pubmed/26426971	The Influence of Age and Sex on Genetic Associations with Adult Body Size and Shape: A Large-Scale Genome-Wide Interaction Study.	up to 51,625 European ancestry men aged <50, up to 60,654 European ancestry women aged <50, up to 90,988 European ancestry men aged >50, up to 106,622 European ancestry women aged >50		GCST005950	Genome-wide genotyping array, Targeted genotyping array [Metabochip, CardioMetabochip]	Affymetrix, Illumina, Perlegen [up to 2800000] (imputed)
rs4420638	19	45422946	G	A	0.282151	-0.0924336	3.908e-10	19q13.32	44919689	19:44919689	regulatory_region_variant	body mass index	http://www.ebi.ac.uk/efo/EFO_0004340			1e-06		0.82	rs4420638-A	APOC1, ZNF229, IGSF23, BCL3, PVRL2, CLPTM1, GEMIN7, EXOC3L2, KLC3, ZNF180, PVR, CBLC, TOMM40, RELB, PPP1R37, MARK4, ERCC1, CEACAM20, MIR4531, BCAM, APOE, CLASRP, BLOC1S3, CKM, CEACAM22P	APOC1 - APOC1P1	ENSG00000130208	ENSG00000214855	340	7115	26426971	Winkler TW	2015-10-01	PLoS Genet	www.ncbi.nlm.nih.gov/pubmed/26426971	The Influence of Age and Sex on Genetic Associations with Adult Body Size and Shape: A Large-Scale Genome-Wide Interaction Study.	up to 309,889 European ancestry individuals		GCST005951	Genome-wide genotyping array, Targeted genotyping array [Metabochip, CardioMetabochip]	Affymetrix, Illumina, Perlegen [up to 2800000] (imputed)
rs4420638	19	45422946	G	A	0.282151	-0.0924336	3.908e-10	19q13.32	44919689	19:44919689	regulatory_region_variant	apolipoprotein E isoform E2 measurement	http://www.ebi.ac.uk/efo/EFO_0008028	0.4193	[0.31-0.53] unit increase	2e-13	(EA, Apolipoprotein E (isoform E2))	0.1730382	rs4420638-G	APOC1, CTB-129P6.7	APOC1 - APOC1P1	ENSG00000130208	ENSG00000214855	340	7115	28240269	Suhre K	2017-02-27	Nat Commun	www.ncbi.nlm.nih.gov/pubmed/28240269	Connecting genetic risk to disease end points through the human blood plasma proteome.	997 European ancestry individuals	338 Arab, South Asian and Filipino ancestry individuals	GCST004365	Genome-wide genotyping array	Affymetrix [509946]
rs4420638	19	45422946	G	A	0.282151	-0.0924336	3.908e-10	19q13.32	44919689	19:44919689	regulatory_region_variant	small nuclear ribonucleoprotein F measurement	http://www.ebi.ac.uk/efo/EFO_0008288	0.4345	[0.32-0.54] unit decrease	3e-14	(EA, Small nuclear ribonucleoprotein F)	0.1730382	rs4420638-G	APOC1, CTB-129P6.7	APOC1 - APOC1P1	ENSG00000130208	ENSG00000214855	340	7115	28240269	Suhre K	2017-02-27	Nat Commun	www.ncbi.nlm.nih.gov/pubmed/28240269	Connecting genetic risk to disease end points through the human blood plasma proteome.	997 European ancestry individuals	338 Arab, South Asian and Filipino ancestry individuals	GCST004365	Genome-wide genotyping array	Affymetrix [509946]
rs4420638	19	45422946	G	A	0.282151	-0.0924336	3.908e-10	19q13.32	44919689	19:44919689	regulatory_region_variant	high density lipoprotein cholesterol measurement	http://www.ebi.ac.uk/efo/EFO_0004612	0.109	[0.078-0.14] unit increase	5e-12	(BMI unadjusted)	0.89	rs4420638-A	APOE, APOC1, APOC2	APOC1 - APOC1P1	ENSG00000130208	ENSG00000214855	340	7115	28334899	Spracklen CN	2017-02-21	Hum Mol Genet	www.ncbi.nlm.nih.gov/pubmed/28334899	Association analyses of East Asian individuals and trans-ancestry analyses with European individuals reveal new loci associated with cholesterol and triglyceride levels.	25,169 East Asian ancestry individuals	45,953 East Asian ancestry individuals	GCST004234	Genome-wide genotyping array	Affymetrix, Illumina [~ 2400000] (imputed)
rs4420638	19	45422946	G	A	0.282151	-0.0924336	3.908e-10	19q13.32	44919689	19:44919689	regulatory_region_variant	body mass index	http://www.ebi.ac.uk/efo/EFO_0004340	0.04	unit increase	9e-12		0.82	rs4420638-A	APOC1, ZNF229, IGSF23, BCL3, PVRL2, CLPTM1, GEMIN7, EXOC3L2, KLC3, ZNF180, PVR, CBLC, TOMM40, RELB, PPP1R37, MARK4, ERCC1, CEACAM20, MIR4531, BCAM, APOE, CLASRP, BLOC1S3, CKM, CEACAM22P	APOC1 - APOC1P1	ENSG00000130208	ENSG00000214855	340	7115	26426971	Winkler TW	2015-10-01	PLoS Genet	www.ncbi.nlm.nih.gov/pubmed/26426971	The Influence of Age and Sex on Genetic Associations with Adult Body Size and Shape: A Large-Scale Genome-Wide Interaction Study.	up to 90,988 European ancestry men, up to 106,622 European ancestry women		GCST005952	Genome-wide genotyping array, Targeted genotyping array [Metabochip, CardioMetabochip]	Affymetrix, Illumina, Perlegen [up to 2800000] (imputed)
rs4420638	19	45422946	G	A	0.282151	-0.0924336	3.908e-10	19q13.32	44919689	19:44919689	regulatory_region_variant	body mass index, age at assessment	http://www.ebi.ac.uk/efo/EFO_0004340, http://www.ebi.ac.uk/efo/EFO_0008007			2e-07		0.82	rs4420638-A	APOC1, ZNF229, IGSF23, BCL3, PVRL2, CLPTM1, GEMIN7, EXOC3L2, KLC3, ZNF180, PVR, CBLC, TOMM40, RELB, PPP1R37, MARK4, ERCC1, CEACAM20, MIR4531, BCAM, APOE, CLASRP, BLOC1S3, CKM, CEACAM22P	APOC1 - APOC1P1	ENSG00000130208	ENSG00000214855	340	7115	26426971	Winkler TW	2015-10-01	PLoS Genet	www.ncbi.nlm.nih.gov/pubmed/26426971	The Influence of Age and Sex on Genetic Associations with Adult Body Size and Shape: A Large-Scale Genome-Wide Interaction Study.	up to 112,279 European ancestry individuals aged <50, up to 197,610 European ancestry individuals aged >50		GCST005954	Genome-wide genotyping array, Targeted genotyping array [Metabochip, CardioMetabochip]	Affymetrix, Illumina, Perlegen [up to 2800000] (imputed)
rs4420638	19	45422946	G	A	0.282151	-0.0924336	3.908e-10	19q13.32	44919689	19:44919689	regulatory_region_variant	LDL cholesterol:HDL cholesterol ratio	http://www.ebi.ac.uk/efo/EFO_0007930	0.1525	[0.11-0.2] unit increase	8e-11		NR	rs4420638-?	APOC1	APOC1 - APOC1P1	ENSG00000130208	ENSG00000214855	340	7115	28046027	Kim T	2017-01-03	PLoS One	www.ncbi.nlm.nih.gov/pubmed/28046027	Genome-Wide Association Study Reveals Four Loci for Lipid Ratios in the Korean Population and the Constitutional Subgroup.	5,292 Korean ancestry individuals	2,567 Korean ancestry individuals	GCST004036	Genome-wide genotyping array	Affymetrix [310746]
rs4420638	19	45422946	G	A	0.282151	-0.0924336	3.908e-10	19q13.32	44919689	19:44919689	regulatory_region_variant	C-reactive protein measurement, high density lipoprotein cholesterol measurement	http://www.ebi.ac.uk/efo/EFO_0004458, http://www.ebi.ac.uk/efo/EFO_0004612			2e-164		NR	rs4420638-A	APOC1	APOC1 - APOC1P1	ENSG00000130208	ENSG00000214855	340	7115	27286809	Ligthart S	2016-06-10	BMC Genomics	www.ncbi.nlm.nih.gov/pubmed/27286809	Bivariate genome-wide association study identifies novel pleiotropic loci for lipids and inflammation.	65,000 individuals (C-reactive protein), 99,900 individuals (HDL-cholesterol)		GCST003680	Genome-wide genotyping array	NR [2501543] (imputed)
rs4420638	19	45422946	G	A	0.282151	-0.0924336	3.908e-10	19q13.32	44919689	19:44919689	regulatory_region_variant	triglyceride measurement, C-reactive protein measurement	http://www.ebi.ac.uk/efo/EFO_0004530, http://www.ebi.ac.uk/efo/EFO_0004458			2e-171		NR	rs4420638-A	APOC1	APOC1 - APOC1P1	ENSG00000130208	ENSG00000214855	340	7115	27286809	Ligthart S	2016-06-10	BMC Genomics	www.ncbi.nlm.nih.gov/pubmed/27286809	Bivariate genome-wide association study identifies novel pleiotropic loci for lipids and inflammation.	65,000 individuals (C-reactive protein), 96,598 individuals (triglycerides)		GCST003681	Genome-wide genotyping array	NR [25015711] (imputed)
rs4420638	19	45422946	G	A	0.282151	-0.0924336	3.908e-10	19q13.32	44919689	19:44919689	regulatory_region_variant	low density lipoprotein cholesterol measurement, C-reactive protein measurement	http://www.ebi.ac.uk/efo/EFO_0004611, http://www.ebi.ac.uk/efo/EFO_0004458			1e-283		NR	rs4420638-A	APOC1	APOC1 - APOC1P1	ENSG00000130208	ENSG00000214855	340	7115	27286809	Ligthart S	2016-06-10	BMC Genomics	www.ncbi.nlm.nih.gov/pubmed/27286809	Bivariate genome-wide association study identifies novel pleiotropic loci for lipids and inflammation.	65,000 individuals (C-reactive protein), 95,454 individuals (LDL-cholesterol)		GCST003679	Genome-wide genotyping array	NR [2501749] (imputed)
rs4420638	19	45422946	G	A	0.282151	-0.0924336	3.908e-10	19q13.32	44919689	19:44919689	regulatory_region_variant	total cholesterol measurement, C-reactive protein measurement	http://www.ebi.ac.uk/efo/EFO_0004574, http://www.ebi.ac.uk/efo/EFO_0004458			4e-249		NR	rs4420638-A	APOC1	APOC1 - APOC1P1	ENSG00000130208	ENSG00000214855	340	7115	27286809	Ligthart S	2016-06-10	BMC Genomics	www.ncbi.nlm.nih.gov/pubmed/27286809	Bivariate genome-wide association study identifies novel pleiotropic loci for lipids and inflammation.	65,000 individuals (C-reactive protein), 100,184 individuals (total cholesterol)		GCST003678	Genome-wide genotyping array	NR [2501549] (imputed)
rs4420638	19	45422946	G	A	0.282151	-0.0924336	3.908e-10	19q13.32	44919689	19:44919689	regulatory_region_variant	word list delayed recall measurement, memory performance, paragraph delayed recall measurement	http://www.ebi.ac.uk/efo/EFO_0006805, http://www.ebi.ac.uk/efo/EFO_0004874, http://www.ebi.ac.uk/efo/EFO_0006806			6e-13	(ALL-dr, EA)	0.18	rs4420638-G	APOC1, APOE	APOC1 - APOC1P1	ENSG00000130208	ENSG00000214855	340	7115	25648963	Debette S	2014-11-25	Biol Psychiatry	www.ncbi.nlm.nih.gov/pubmed/25648963	Genome-wide studies of verbal declarative memory in nondemented older people: the Cohorts for Heart and Aging Research in Genomic Epidemiology consortium.	Up to 27,337 European ancestry individuals, up to 472 Korkulan individuals, up to 1,267 Erasmus Rucphen Family individuals	Up to 10,617 European ancestry individuals, up to 3,811 African American individuals	GCST002701	Genome-wide genotyping array	Affymetrix, Illumina [NR] (imputed)
rs4420638	19	45422946	G	A	0.282151	-0.0924336	3.908e-10	19q13.32	44919689	19:44919689	regulatory_region_variant	word list delayed recall measurement, memory performance, paragraph delayed recall measurement	http://www.ebi.ac.uk/efo/EFO_0006805, http://www.ebi.ac.uk/efo/EFO_0004874, http://www.ebi.ac.uk/efo/EFO_0006806			2e-12	(ALL-dr)	0.18	rs4420638-G	APOC1, APOE	APOC1 - APOC1P1	ENSG00000130208	ENSG00000214855	340	7115	25648963	Debette S	2014-11-25	Biol Psychiatry	www.ncbi.nlm.nih.gov/pubmed/25648963	Genome-wide studies of verbal declarative memory in nondemented older people: the Cohorts for Heart and Aging Research in Genomic Epidemiology consortium.	Up to 27,337 European ancestry individuals, up to 472 Korkulan individuals, up to 1,267 Erasmus Rucphen Family individuals	Up to 10,617 European ancestry individuals, up to 3,811 African American individuals	GCST002701	Genome-wide genotyping array	Affymetrix, Illumina [NR] (imputed)
rs4420638	19	45422946	G	A	0.282151	-0.0924336	3.908e-10	19q13.32	44919689	19:44919689	regulatory_region_variant	memory performance, paragraph delayed recall measurement	http://www.ebi.ac.uk/efo/EFO_0004874, http://www.ebi.ac.uk/efo/EFO_0006806			1e-16	(PAR-dr, EA)	0.18	rs4420638-G	APOC1, APOE	APOC1 - APOC1P1	ENSG00000130208	ENSG00000214855	340	7115	25648963	Debette S	2014-11-25	Biol Psychiatry	www.ncbi.nlm.nih.gov/pubmed/25648963	Genome-wide studies of verbal declarative memory in nondemented older people: the Cohorts for Heart and Aging Research in Genomic Epidemiology consortium.	Up to 27,337 European ancestry individuals, up to 472 Korkulan individuals, up to 1,267 Erasmus Rucphen Family individuals	Up to 10,617 European ancestry individuals, up to 3,811 African American individuals	GCST002701	Genome-wide genotyping array	Affymetrix, Illumina [NR] (imputed)
rs4420638	19	45422946	G	A	0.282151	-0.0924336	3.908e-10	19q13.32	44919689	19:44919689	regulatory_region_variant	memory performance, paragraph delayed recall measurement	http://www.ebi.ac.uk/efo/EFO_0004874, http://www.ebi.ac.uk/efo/EFO_0006806			1e-16	(PAR-dr)	0.18	rs4420638-G	APOC1, APOE	APOC1 - APOC1P1	ENSG00000130208	ENSG00000214855	340	7115	25648963	Debette S	2014-11-25	Biol Psychiatry	www.ncbi.nlm.nih.gov/pubmed/25648963	Genome-wide studies of verbal declarative memory in nondemented older people: the Cohorts for Heart and Aging Research in Genomic Epidemiology consortium.	Up to 27,337 European ancestry individuals, up to 472 Korkulan individuals, up to 1,267 Erasmus Rucphen Family individuals	Up to 10,617 European ancestry individuals, up to 3,811 African American individuals	GCST002701	Genome-wide genotyping array	Affymetrix, Illumina [NR] (imputed)
rs4420638	19	45422946	G	A	0.282151	-0.0924336	3.908e-10	19q13.32	44919689	19:44919689	regulatory_region_variant	t-tau measurement	http://www.ebi.ac.uk/efo/EFO_0004760			2e-13			rs4420638-?	APOC1	APOC1 - APOC1P1	ENSG00000130208	ENSG00000214855	340	7115	28641921	Li J	2017-05-15	Neurobiol Aging	www.ncbi.nlm.nih.gov/pubmed/28641921	Genome-wide association and interaction studies of CSF T-tau/Aβ42 ratio in ADNI cohort.	113 European ancestry Alzheimer's disease cases, 207 European ancestry individuals with late mild cognitive impairment, 239 European ancestry individuals with early mild cognitive impairment, 85 European ancestry individuals with significant memory concern, 199 European ancestry controls.		GCST004491	Genome-wide genotyping array	Illumina [563980]
rs4420638	19	45422946	G	A	0.282151	-0.0924336	3.908e-10	19q13.32	44919689	19:44919689	regulatory_region_variant	beta-amyloid 1-42 measurement	http://www.ebi.ac.uk/efo/EFO_0004670			6e-42			rs4420638-?	APOC1	APOC1 - APOC1P1	ENSG00000130208	ENSG00000214855	340	7115	28641921	Li J	2017-05-15	Neurobiol Aging	www.ncbi.nlm.nih.gov/pubmed/28641921	Genome-wide association and interaction studies of CSF T-tau/Aβ42 ratio in ADNI cohort.	113 European ancestry Alzheimer's disease cases, 207 European ancestry individuals with late mild cognitive impairment, 239 European ancestry individuals with early mild cognitive impairment, 85 European ancestry individuals with significant memory concern, 199 European ancestry controls.		GCST004492	Genome-wide genotyping array	Illumina [563980]
rs4420638	19	45422946	G	A	0.282151	-0.0924336	3.908e-10	19q13.32	44919689	19:44919689	regulatory_region_variant	t-tau:beta-amyloid 1-42 ratio measurement	http://www.ebi.ac.uk/efo/EFO_0007708			4e-27			rs4420638-?	APOC1	APOC1 - APOC1P1	ENSG00000130208	ENSG00000214855	340	7115	28641921	Li J	2017-05-15	Neurobiol Aging	www.ncbi.nlm.nih.gov/pubmed/28641921	Genome-wide association and interaction studies of CSF T-tau/Aβ42 ratio in ADNI cohort.	113 European ancestry Alzheimer's disease cases, 207 European ancestry individuals with late mild cognitive impairment, 239 European ancestry individuals with early mild cognitive impairment, 85 European ancestry individuals with significant memory concern, 199 European ancestry controls.		GCST004490	Genome-wide genotyping array	Illumina [563980]
rs4420638	19	45422946	G	A	0.282151	-0.0924336	3.908e-10	19q13.32	44919689	19:44919689	regulatory_region_variant	platelet crit	http://www.ebi.ac.uk/efo/EFO_0007985	0.0381446	[0.029-0.047] unit decrease	4e-16		0.1883	rs4420638-G	APOC1	APOC1 - APOC1P1	ENSG00000130208	ENSG00000214855	340	7115	27863252	Astle WJ	2016-11-17	Cell	www.ncbi.nlm.nih.gov/pubmed/27863252	The Allelic Landscape of Human Blood Cell Trait Variation and Links to Common Complex Disease.	164,339 European ancestry individuals		GCST004607	Genome-wide genotyping array	Affymetrix [~ 2500000] (imputed)
rs4420638	19	45422946	G	A	0.282151	-0.0924336	3.908e-10	19q13.32	44919689	19:44919689	regulatory_region_variant	total cholesterol measurement, diastolic blood pressure, triglyceride measurement, systolic blood pressure, hematocrit, ventricular rate measurement, glucose measurement, body mass index, high density lipoprotein cholesterol measurement	http://www.ebi.ac.uk/efo/EFO_0004574, http://www.ebi.ac.uk/efo/EFO_0006336, http://www.ebi.ac.uk/efo/EFO_0004530, http://www.ebi.ac.uk/efo/EFO_0006335, http://www.ebi.ac.uk/efo/EFO_0004348, http://www.ebi.ac.uk/efo/EFO_0007928, http://www.ebi.ac.uk/efo/EFO_0004468, http://www.ebi.ac.uk/efo/EFO_0004340, http://www.ebi.ac.uk/efo/EFO_0004612			2e-25		NR	rs4420638-?	NR	APOC1 - APOC1P1	ENSG00000130208	ENSG00000214855	340	7115	27790247	He L	2016-11-03	Front Genet	www.ncbi.nlm.nih.gov/pubmed/27790247	Pleiotropic Meta-Analyses of Longitudinal Studies Discover Novel Genetic Variants Associated with Age-Related Diseases.	9,618 European ancestry individuals	19,796 European ancestry individuals	GCST004046	Genome-wide genotyping array	Affymetrix [NR]
rs4420638	19	45422946	G	A	0.282151	-0.0924336	3.908e-10	19q13.32	44919689	19:44919689	regulatory_region_variant	high density lipoprotein cholesterol measurement	http://www.ebi.ac.uk/efo/EFO_0004612	0.0669	[0.054-0.08] unit increase (EA Beta values)	6e-34	(Trans-ethnic initial)	0.814	rs4420638-A	APOE, APOC1, APOC2	APOC1 - APOC1P1	ENSG00000130208	ENSG00000214855	340	7115	28334899	Spracklen CN	2017-02-21	Hum Mol Genet	www.ncbi.nlm.nih.gov/pubmed/28334899	Association analyses of East Asian individuals and trans-ancestry analyses with European individuals reveal new loci associated with cholesterol and triglyceride levels.	34,930 East Asian ancestry individuals, 187,167 European ancestry individuals	8,741 Chinese ancestry individuals	GCST004232	Genome-wide genotyping array	Affymetrix, Illumina [~ 1900000] (imputed)
rs4420638	19	45422946	G	A	0.282151	-0.0924336	3.908e-10	19q13.32	44919689	19:44919689	regulatory_region_variant	high density lipoprotein cholesterol measurement	http://www.ebi.ac.uk/efo/EFO_0004612	0.11	[0.085-0.135] unit increase	9e-17	(Asian initial, BMI unadjusted)	0.88	rs4420638-A	APOE, APOC1, APOC2	APOC1 - APOC1P1	ENSG00000130208	ENSG00000214855	340	7115	28334899	Spracklen CN	2017-02-21	Hum Mol Genet	www.ncbi.nlm.nih.gov/pubmed/28334899	Association analyses of East Asian individuals and trans-ancestry analyses with European individuals reveal new loci associated with cholesterol and triglyceride levels.	34,930 East Asian ancestry individuals, 187,167 European ancestry individuals	8,741 Chinese ancestry individuals	GCST004232	Genome-wide genotyping array	Affymetrix, Illumina [~ 1900000] (imputed)
rs4420638	19	45422946	G	A	0.282151	-0.0924336	3.908e-10	19q13.32	44919689	19:44919689	regulatory_region_variant	total cholesterol measurement, hematocrit, stroke, ventricular rate measurement, body mass index, atrial fibrillation, high density lipoprotein cholesterol measurement, coronary artery disease, cancer, diastolic blood pressure, triglyceride measurement, systolic blood pressure, heart failure, diabetes mellitus, glucose measurement, mortality	http://www.ebi.ac.uk/efo/EFO_0004574, http://www.ebi.ac.uk/efo/EFO_0004348, http://www.ebi.ac.uk/efo/EFO_0000712, http://www.ebi.ac.uk/efo/EFO_0007928, http://www.ebi.ac.uk/efo/EFO_0004340, http://www.ebi.ac.uk/efo/EFO_0000275, http://www.ebi.ac.uk/efo/EFO_0004612, http://www.ebi.ac.uk/efo/EFO_0001645, http://www.ebi.ac.uk/efo/EFO_0000311, http://www.ebi.ac.uk/efo/EFO_0006336, http://www.ebi.ac.u…			1e-22		NR	rs4420638-?	NR	APOC1 - APOC1P1	ENSG00000130208	ENSG00000214855	340	7115	27790247	He L	2016-11-03	Front Genet	www.ncbi.nlm.nih.gov/pubmed/27790247	Pleiotropic Meta-Analyses of Longitudinal Studies Discover Novel Genetic Variants Associated with Age-Related Diseases.	9,618 European ancestry individuals	19,796 European ancestry individuals	GCST004045	Genome-wide genotyping array	Affymetrix [NR]
rs4420638	19	45422946	G	A	0.282151	-0.0924336	3.908e-10	19q13.32	44919689	19:44919689	regulatory_region_variant	high density lipoprotein cholesterol measurement	http://www.ebi.ac.uk/efo/EFO_0004612	0.076	unit increase	2e-48	(EA)	0.832	rs4420638-A	NR	APOC1 - APOC1P1	ENSG00000130208	ENSG00000214855	340	7115	29507422	Hoffmann TJ	2018-03-05	Nat Genet	www.ncbi.nlm.nih.gov/pubmed/29507422	A large electronic-health-record-based genome-wide study of serum lipids.	76,627 European ancestry individuals, 7,795 Hispanic individuals, 6,855 East Asian ancestry individuals, 2,958 African American individuals, 439 South Asian ancestry individuals		GCST007140	Genome-wide genotyping array	Affymetrix [at least 7091467] (imputed)
rs4420638	19	45422946	G	A	0.282151	-0.0924336	3.908e-10	19q13.32	44919689	19:44919689	regulatory_region_variant	high density lipoprotein cholesterol measurement	http://www.ebi.ac.uk/efo/EFO_0004612	0.073	unit increase	2e-51		NR	rs4420638-A	NR	APOC1 - APOC1P1	ENSG00000130208	ENSG00000214855	340	7115	29507422	Hoffmann TJ	2018-03-05	Nat Genet	www.ncbi.nlm.nih.gov/pubmed/29507422	A large electronic-health-record-based genome-wide study of serum lipids.	76,627 European ancestry individuals, 7,795 Hispanic individuals, 6,855 East Asian ancestry individuals, 2,958 African American individuals, 439 South Asian ancestry individuals		GCST007140	Genome-wide genotyping array	Affymetrix [at least 7091467] (imputed)
rs4420638	19	45422946	G	A	0.282151	-0.0924336	3.908e-10	19q13.32	44919689	19:44919689	regulatory_region_variant	low density lipoprotein cholesterol measurement	http://www.ebi.ac.uk/efo/EFO_0004611	0.172	unit decrease	2e-156	(EA)	0.832	rs4420638-A	NR	APOC1 - APOC1P1	ENSG00000130208	ENSG00000214855	340	7115	29507422	Hoffmann TJ	2018-03-05	Nat Genet	www.ncbi.nlm.nih.gov/pubmed/29507422	A large electronic-health-record-based genome-wide study of serum lipids.	76,627 European ancestry individuals, 7,795 Hispanic individuals, 6,855 East Asian ancestry individuals, 2,958 African American individuals, 439 South Asian ancestry individuals		GCST007141	Genome-wide genotyping array	Affymetrix [at least 7091467] (imputed)
rs4420638	19	45422946	G	A	0.282151	-0.0924336	3.908e-10	19q13.32	44919689	19:44919689	regulatory_region_variant	low density lipoprotein cholesterol measurement	http://www.ebi.ac.uk/efo/EFO_0004611	0.115	unit decrease	1e-06	(Hispanic)	0.883	rs4420638-A	NR	APOC1 - APOC1P1	ENSG00000130208	ENSG00000214855	340	7115	29507422	Hoffmann TJ	2018-03-05	Nat Genet	www.ncbi.nlm.nih.gov/pubmed/29507422	A large electronic-health-record-based genome-wide study of serum lipids.	76,627 European ancestry individuals, 7,795 Hispanic individuals, 6,855 East Asian ancestry individuals, 2,958 African American individuals, 439 South Asian ancestry individuals		GCST007141	Genome-wide genotyping array	Affymetrix [at least 7091467] (imputed)
rs4420638	19	45422946	G	A	0.282151	-0.0924336	3.908e-10	19q13.32	44919689	19:44919689	regulatory_region_variant	low density lipoprotein cholesterol measurement	http://www.ebi.ac.uk/efo/EFO_0004611	0.132	unit decrease	2e-06	(East Asian)	0.897	rs4420638-A	NR	APOC1 - APOC1P1	ENSG00000130208	ENSG00000214855	340	7115	29507422	Hoffmann TJ	2018-03-05	Nat Genet	www.ncbi.nlm.nih.gov/pubmed/29507422	A large electronic-health-record-based genome-wide study of serum lipids.	76,627 European ancestry individuals, 7,795 Hispanic individuals, 6,855 East Asian ancestry individuals, 2,958 African American individuals, 439 South Asian ancestry individuals		GCST007141	Genome-wide genotyping array	Affymetrix [at least 7091467] (imputed)
rs4420638	19	45422946	G	A	0.282151	-0.0924336	3.908e-10	19q13.32	44919689	19:44919689	regulatory_region_variant	low density lipoprotein cholesterol measurement	http://www.ebi.ac.uk/efo/EFO_0004611	0.161	unit decrease	3e-162		NR	rs4420638-A	NR	APOC1 - APOC1P1	ENSG00000130208	ENSG00000214855	340	7115	29507422	Hoffmann TJ	2018-03-05	Nat Genet	www.ncbi.nlm.nih.gov/pubmed/29507422	A large electronic-health-record-based genome-wide study of serum lipids.	76,627 European ancestry individuals, 7,795 Hispanic individuals, 6,855 East Asian ancestry individuals, 2,958 African American individuals, 439 South Asian ancestry individuals		GCST007141	Genome-wide genotyping array	Affymetrix [at least 7091467] (imputed)
rs4420638	19	45422946	G	A	0.282151	-0.0924336	3.908e-10	19q13.32	44919689	19:44919689	regulatory_region_variant	total cholesterol measurement	http://www.ebi.ac.uk/efo/EFO_0004574	0.143	unit decrease	2e-113	(EA)	0.832	rs4420638-A	NR	APOC1 - APOC1P1	ENSG00000130208	ENSG00000214855	340	7115	29507422	Hoffmann TJ	2018-03-05	Nat Genet	www.ncbi.nlm.nih.gov/pubmed/29507422	A large electronic-health-record-based genome-wide study of serum lipids.	76,627 European ancestry individuals, 7,795 Hispanic individuals, 6,855 East Asian ancestry individuals, 2,958 African American individuals, 439 South Asian ancestry individuals		GCST007143	Genome-wide genotyping array	Affymetrix [at least 7091467] (imputed)
rs4420638	19	45422946	G	A	0.282151	-0.0924336	3.908e-10	19q13.32	44919689	19:44919689	regulatory_region_variant	total cholesterol measurement	http://www.ebi.ac.uk/efo/EFO_0004574	0.106	unit decrease	5e-06	(Hispanic)	0.883	rs4420638-A	NR	APOC1 - APOC1P1	ENSG00000130208	ENSG00000214855	340	7115	29507422	Hoffmann TJ	2018-03-05	Nat Genet	www.ncbi.nlm.nih.gov/pubmed/29507422	A large electronic-health-record-based genome-wide study of serum lipids.	76,627 European ancestry individuals, 7,795 Hispanic individuals, 6,855 East Asian ancestry individuals, 2,958 African American individuals, 439 South Asian ancestry individuals		GCST007143	Genome-wide genotyping array	Affymetrix [at least 7091467] (imputed)
rs4420638	19	45422946	G	A	0.282151	-0.0924336	3.908e-10	19q13.32	44919689	19:44919689	regulatory_region_variant	total cholesterol measurement	http://www.ebi.ac.uk/efo/EFO_0004574	0.143	unit decrease	2e-07	(East Asian)	0.897	rs4420638-A	NR	APOC1 - APOC1P1	ENSG00000130208	ENSG00000214855	340	7115	29507422	Hoffmann TJ	2018-03-05	Nat Genet	www.ncbi.nlm.nih.gov/pubmed/29507422	A large electronic-health-record-based genome-wide study of serum lipids.	76,627 European ancestry individuals, 7,795 Hispanic individuals, 6,855 East Asian ancestry individuals, 2,958 African American individuals, 439 South Asian ancestry individuals		GCST007143	Genome-wide genotyping array	Affymetrix [at least 7091467] (imputed)
rs4420638	19	45422946	G	A	0.282151	-0.0924336	3.908e-10	19q13.32	44919689	19:44919689	regulatory_region_variant	total cholesterol measurement	http://www.ebi.ac.uk/efo/EFO_0004574	0.136	unit decrease	3e-120		NR	rs4420638-A	NR	APOC1 - APOC1P1	ENSG00000130208	ENSG00000214855	340	7115	29507422	Hoffmann TJ	2018-03-05	Nat Genet	www.ncbi.nlm.nih.gov/pubmed/29507422	A large electronic-health-record-based genome-wide study of serum lipids.	76,627 European ancestry individuals, 7,795 Hispanic individuals, 6,855 East Asian ancestry individuals, 2,958 African American individuals, 439 South Asian ancestry individuals		GCST007143	Genome-wide genotyping array	Affymetrix [at least 7091467] (imputed)
rs4420638	19	45422946	G	A	0.282151	-0.0924336	3.908e-10	19q13.32	44919689	19:44919689	regulatory_region_variant	triglyceride measurement	http://www.ebi.ac.uk/efo/EFO_0004530	0.068	unit decrease	2e-32	(EA)	0.832	rs4420638-A	NR	APOC1 - APOC1P1	ENSG00000130208	ENSG00000214855	340	7115	29507422	Hoffmann TJ	2018-03-05	Nat Genet	www.ncbi.nlm.nih.gov/pubmed/29507422	A large electronic-health-record-based genome-wide study of serum lipids.	76,627 European ancestry individuals, 7,795 Hispanic individuals, 6,855 East Asian ancestry individuals, 2,958 African American individuals, 439 South Asian ancestry individuals		GCST007142	Genome-wide genotyping array	Affymetrix [at least 7091467] (imputed)
rs4420638	19	45422946	G	A	0.282151	-0.0924336	3.908e-10	19q13.32	44919689	19:44919689	regulatory_region_variant	triglyceride measurement	http://www.ebi.ac.uk/efo/EFO_0004530	0.115	unit decrease	5e-06	(East Asian)	0.897	rs4420638-A	NR	APOC1 - APOC1P1	ENSG00000130208	ENSG00000214855	340	7115	29507422	Hoffmann TJ	2018-03-05	Nat Genet	www.ncbi.nlm.nih.gov/pubmed/29507422	A large electronic-health-record-based genome-wide study of serum lipids.	76,627 European ancestry individuals, 7,795 Hispanic individuals, 6,855 East Asian ancestry individuals, 2,958 African American individuals, 439 South Asian ancestry individuals		GCST007142	Genome-wide genotyping array	Affymetrix [at least 7091467] (imputed)
rs4420638	19	45422946	G	A	0.282151	-0.0924336	3.908e-10	19q13.32	44919689	19:44919689	regulatory_region_variant	triglyceride measurement	http://www.ebi.ac.uk/efo/EFO_0004530	0.065	unit decrease	8e-35		NR	rs4420638-A	NR	APOC1 - APOC1P1	ENSG00000130208	ENSG00000214855	340	7115	29507422	Hoffmann TJ	2018-03-05	Nat Genet	www.ncbi.nlm.nih.gov/pubmed/29507422	A large electronic-health-record-based genome-wide study of serum lipids.	76,627 European ancestry individuals, 7,795 Hispanic individuals, 6,855 East Asian ancestry individuals, 2,958 African American individuals, 439 South Asian ancestry individuals		GCST007142	Genome-wide genotyping array	Affymetrix [at least 7091467] (imputed)
rs4420638	19	45422946	G	A	0.282151	-0.0924336	3.908e-10	19q13.32	44919689	19:44919689	regulatory_region_variant	type II diabetes mellitus	http://www.ebi.ac.uk/efo/EFO_0001360	0.077	[0.05-0.104] unit decrease	9e-08		0.1978	rs4420638-G	APOE, APOC1	APOC1 - APOC1P1	ENSG00000130208	ENSG00000214855	340	7115	28869590	Zhao W	2017-09-04	Nat Genet	www.ncbi.nlm.nih.gov/pubmed/28869590	Identification of new susceptibility loci for type 2 diabetes and shared etiological pathways with coronary heart disease.	6,353 South Asian ancestry cases, 7,179 South Asian ancestry controls, 3,871 European ancestry cases, 16,427 European ancestry controls, 34,840 cases, 114,981 controls	7,888 South Asian ancestry cases, 20,679 South Asian ancestry controls, 387 European ancestry cases, 2,092 European ancestry controls, 19,998 East Asian ancestry cases, 30,983 East Asian ancestry controls	GCST004894	Genome-wide genotyping array	Affymetrix, Illumina [NR] (imputed)
rs4420638	19	45422946	G	A	0.282151	-0.0924336	3.908e-10	19q13.32	44919689	19:44919689	regulatory_region_variant	type II diabetes mellitus	http://www.ebi.ac.uk/efo/EFO_0001360	0.1028	[0.064-0.142] unit decrease	2e-07	(EA)	0.1978	rs4420638-G	APOE, APOC1	APOC1 - APOC1P1	ENSG00000130208	ENSG00000214855	340	7115	28869590	Zhao W	2017-09-04	Nat Genet	www.ncbi.nlm.nih.gov/pubmed/28869590	Identification of new susceptibility loci for type 2 diabetes and shared etiological pathways with coronary heart disease.	6,353 South Asian ancestry cases, 7,179 South Asian ancestry controls, 3,871 European ancestry cases, 16,427 European ancestry controls, 34,840 cases, 114,981 controls	7,888 South Asian ancestry cases, 20,679 South Asian ancestry controls, 387 European ancestry cases, 2,092 European ancestry controls, 19,998 East Asian ancestry cases, 30,983 East Asian ancestry controls	GCST004894	Genome-wide genotyping array	Affymetrix, Illumina [NR] (imputed)
rs4420638	19	45422946	G	A	0.282151	-0.0924336	3.908e-10	19q13.32	44919689	19:44919689	regulatory_region_variant	red blood cell distribution width	http://www.ebi.ac.uk/efo/EFO_0005192	0.0512579	[0.041-0.061] unit decrease	2e-25		NR	rs4420638-G	APOC1	APOC1 - APOC1P1	ENSG00000130208	ENSG00000214855	340	7115	28957414	Pilling LC	2017-09-28	PLoS One	www.ncbi.nlm.nih.gov/pubmed/28957414	Red blood cell distribution width: Genetic evidence for aging pathways in 116,666 volunteers.	116,666 British ancestry individuals		GCST006804	Genome-wide genotyping array	Affymetrix [16832071] (imputed)
rs4420638	19	45422946	G	A	0.282151	-0.0924336	3.908e-10	19q13.32	44919689	19:44919689	regulatory_region_variant	waist-hip ratio	http://www.ebi.ac.uk/efo/EFO_0004343			5e-08		0.81	rs4420638-A	NR	APOC1 - APOC1P1	ENSG00000130208	ENSG00000214855	340	7115	30575882	Lotta LA	2018-12-01	JAMA	www.ncbi.nlm.nih.gov/pubmed/30575882	Association of Genetic Variants Related to Gluteofemoral vs Abdominal Fat Distribution With Type 2 Diabetes, Coronary Disease, and Cardiovascular Risk Factors.	663,598 European ancestry individuals		GCST008734	Genome-wide genotyping array	Affymetrix [2446094] (imputed)
rs4420638	19	45422946	G	A	0.282151	-0.0924336	3.908e-10	19q13.32	44919689	19:44919689	regulatory_region_variant	BMI-adjusted waist-hip ratio	http://www.ebi.ac.uk/efo/EFO_0007788	0.022	[0.017-0.027] unit increase	2e-19		0.81	rs4420638-A	NR	APOC1 - APOC1P1	ENSG00000130208	ENSG00000214855	340	7115	30575882	Lotta LA	2018-12-01	JAMA	www.ncbi.nlm.nih.gov/pubmed/30575882	Association of Genetic Variants Related to Gluteofemoral vs Abdominal Fat Distribution With Type 2 Diabetes, Coronary Disease, and Cardiovascular Risk Factors.	660,648 European ancestry individuals		GCST008733	Genome-wide genotyping array	Affymetrix [2446094] (imputed)
rs4420638	19	45422946	G	A	0.282151	-0.0924336	3.908e-10	19q13.32	44919689	19:44919689	regulatory_region_variant	parental longevity	http://www.ebi.ac.uk/efo/EFO_0007796	0.01933	[0.012-0.026] unit decrease	6e-08		NR	rs4420638-G	APOE	APOC1 - APOC1P1	ENSG00000130208	ENSG00000214855	340	7115	31484785	Wright KM	2019-09-04	G3 (Bethesda)	www.ncbi.nlm.nih.gov/pubmed/31484785	A Prospective Analysis of Genetic Variants Associated with Human Lifespan.	270,548 European ancestry individuals		GCST009446	Genome-wide genotyping array	Illumina [541493]
rs4420638	19	45422946	G	A	0.282151	-0.0924336	3.908e-10	19q13.32	44919689	19:44919689	regulatory_region_variant	waist-hip ratio	http://www.ebi.ac.uk/efo/EFO_0004343	0.0288	[0.024-0.034] unit increase	2e-34		0.8131	rs4420638-A	NR	APOC1 - APOC1P1	ENSG00000130208	ENSG00000214855	340	7115	30239722	Pulit SL	2018-09-14	Hum Mol Genet	www.ncbi.nlm.nih.gov/pubmed/30239722	Meta-analysis of genome-wide association studies for body fat distribution in 694,649 individuals of European ancestry.	381,152 European female individuals		GCST008997	Genome-wide genotyping array	NR [~ 27400000] (imputed)
rs4420638	19	45422946	G	A	0.282151	-0.0924336	3.908e-10	19q13.32	44919689	19:44919689	regulatory_region_variant	total cholesterol measurement	http://www.ebi.ac.uk/efo/EFO_0004574	5.01	[4.15-5.87] unit increase	3e-30		0.16	rs4420638-G		APOC1 - APOC1P1	ENSG00000130208	ENSG00000214855	340	7115	31566214	Kulminski AM	2019-09-30	J Gerontol A Biol Sci Med Sci	www.ncbi.nlm.nih.gov/pubmed/31566214	Quantitative and qualitative role of antagonistic heterogeneity in genetics of blood lipids.	29,902 European ancestry individuals		GCST90010363	Genome-wide genotyping array	Affymetrix, Illumina [up to 2500000] (imputed)
rs4420638	19	45422946	G	A	0.282151	-0.0924336	3.908e-10	19q13.32	44919689	19:44919689	regulatory_region_variant	low density lipoprotein cholesterol measurement	http://www.ebi.ac.uk/efo/EFO_0004611	5.02	[4.22-5.82] unit increase	5e-35		0.16	rs4420638-G		APOC1 - APOC1P1	ENSG00000130208	ENSG00000214855	340	7115	31566214	Kulminski AM	2019-09-30	J Gerontol A Biol Sci Med Sci	www.ncbi.nlm.nih.gov/pubmed/31566214	Quantitative and qualitative role of antagonistic heterogeneity in genetics of blood lipids.	29,902 European ancestry individuals		GCST90010364	Genome-wide genotyping array	Affymetrix, Illumina [up to 2500000] (imputed)
rs4420638	19	45422946	G	A	0.282151	-0.0924336	3.908e-10	19q13.32	44919689	19:44919689	regulatory_region_variant	high density lipoprotein cholesterol measurement	http://www.ebi.ac.uk/efo/EFO_0004612	0.97	[0.62-1.32] unit decrease	8e-08		0.16	rs4420638-G		APOC1 - APOC1P1	ENSG00000130208	ENSG00000214855	340	7115	31566214	Kulminski AM	2019-09-30	J Gerontol A Biol Sci Med Sci	www.ncbi.nlm.nih.gov/pubmed/31566214	Quantitative and qualitative role of antagonistic heterogeneity in genetics of blood lipids.	29,902 European ancestry individuals		GCST90010361	Genome-wide genotyping array	Affymetrix, Illumina [up to 2500000] (imputed)
rs4420638	19	45422946	G	A	0.282151	-0.0924336	3.908e-10	19q13.32	44919689	19:44919689	regulatory_region_variant	cognitive function measurement	http://www.ebi.ac.uk/efo/EFO_0008354			9e-12		NR	rs4420638-?		APOC1 - APOC1P1	ENSG00000130208	ENSG00000214855	340	7115	32895543	de la Fuente J	2020-09-07	Nat Hum Behav	www.ncbi.nlm.nih.gov/pubmed/32895543	A general dimension of genetic sharing across diverse cognitive traits inferred from molecular data.	331,679 British ancestry individuals		GCST90011293	Genome-wide genotyping array	NR [7857346] (imputed)
rs4420638	19	45422946	G	A	0.282151	-0.0924336	3.908e-10	19q13.32	44919689	19:44919689	regulatory_region_variant	C-reactive protein measurement	http://www.ebi.ac.uk/efo/EFO_0004458	0.229	[0.22-0.24] unit increase	1e-305		0.18	rs4420638-A	APOC1	APOC1 - APOC1P1	ENSG00000130208	ENSG00000214855	340	7115	30388399	Ligthart S	2018-11-01	Am J Hum Genet	www.ncbi.nlm.nih.gov/pubmed/30388399	Genome Analyses of >200,000 Individuals Identify 58 Loci for Chronic Inflammation and Highlight Pathways that Link Inflammation and Complex Disorders.	up to 92,771 European ancestry males, up to 113,387 European ancestry females		GCST007614	Genome-wide genotyping array	Affymetrix, Illumina, Perlegen [2437193] (imputed)
rs4420638	19	45422946	G	A	0.282151	-0.0924336	3.908e-10	19q13.32	44919689	19:44919689	regulatory_region_variant	serum alanine aminotransferase measurement	http://www.ebi.ac.uk/efo/EFO_0004735	0.0354	[0.03-0.041] unit decrease	2e-31		NR	rs4420638-G	NR	APOC1 - APOC1P1	ENSG00000130208	ENSG00000214855	340	7115	33462484	Sinnott-Armstrong N	2021-01-18	Nat Genet	www.ncbi.nlm.nih.gov/pubmed/33462484	Genetics of 35 blood and urine biomarkers in the UK Biobank.	342,387 European ancestry individuals, 6,017 African ancestry individuals, 7,325 South Asian ancestry individuals		GCST90019492	Genome-wide genotyping array	Affymetrix [9000000] (imputed)
rs4420638	19	45422946	G	A	0.282151	-0.0924336	3.908e-10	19q13.32	44919689	19:44919689	regulatory_region_variant	diastolic blood pressure	http://www.ebi.ac.uk/efo/EFO_0006336	0.126857	[0.091-0.163] mmHg increase	1e-11		0.8111	rs4420638-A		APOC1 - APOC1P1	ENSG00000130208	ENSG00000214855	340	7115	33230300	Surendran P	2020-11-23	Nat Genet	www.ncbi.nlm.nih.gov/pubmed/33230300	Discovery of rare variants associated with blood pressure regulation through meta-analysis of 1.3 million individuals.	810,865 European ancestry individuals	354,096 European ancestry individuals	GCST90000059	Genome-wide genotyping array	Affymetrix, Illumina [242866] (imputed)
rs4420638	19	45422946	G	A	0.282151	-0.0924336	3.908e-10	19q13.32	44919689	19:44919689	regulatory_region_variant	bilirubin measurement	http://www.ebi.ac.uk/efo/EFO_0004570	0.0261	[0.02-0.033] unit decrease	3e-15		NR	rs4420638-G	NR	APOC1 - APOC1P1	ENSG00000130208	ENSG00000214855	340	7115	33462484	Sinnott-Armstrong N	2021-01-18	Nat Genet	www.ncbi.nlm.nih.gov/pubmed/33462484	Genetics of 35 blood and urine biomarkers in the UK Biobank.	291,512 European ancestry individuals, 5,007 African ancestry individuals, 6,088 South Asian ancestry individuals		GCST90019505	Genome-wide genotyping array	Affymetrix [9000000] (imputed)
rs4420638	19	45422946	G	A	0.282151	-0.0924336	3.908e-10	19q13.32	44919689	19:44919689	regulatory_region_variant	creatinine measurement	http://www.ebi.ac.uk/efo/EFO_0004518	0.0282	[0.022-0.034] unit decrease	2e-20		NR	rs4420638-G	NR	APOC1 - APOC1P1	ENSG00000130208	ENSG00000214855	340	7115	33462484	Sinnott-Armstrong N	2021-01-18	Nat Genet	www.ncbi.nlm.nih.gov/pubmed/33462484	Genetics of 35 blood and urine biomarkers in the UK Biobank.	342,376 European ancestry individuals, 6,016 African ancestry individuals, 7,339 South Asian ancestry individuals		GCST90019502	Genome-wide genotyping array	Affymetrix [9000000] (imputed)
rs4420638	19	45422946	G	A	0.282151	-0.0924336	3.908e-10	19q13.32	44919689	19:44919689	regulatory_region_variant	cystatin C measurement	http://www.ebi.ac.uk/efo/EFO_0004617	0.0296	[0.024-0.035] unit decrease	2e-22		NR	rs4420638-G	NR	APOC1 - APOC1P1	ENSG00000130208	ENSG00000214855	340	7115	33462484	Sinnott-Armstrong N	2021-01-18	Nat Genet	www.ncbi.nlm.nih.gov/pubmed/33462484	Genetics of 35 blood and urine biomarkers in the UK Biobank.	342,399 European ancestry individuals, 6,015 African ancestry individuals, 7,338 South Asian ancestry individuals		GCST90019504	Genome-wide genotyping array	Affymetrix [9000000] (imputed)
rs4420638	19	45422946	G	A	0.282151	-0.0924336	3.908e-10	19q13.32	44919689	19:44919689	regulatory_region_variant	glomerular filtration rate	http://www.ebi.ac.uk/efo/EFO_0005208	0.0278	[0.022-0.034] unit increase	4e-20		NR	rs4420638-G	NR	APOC1 - APOC1P1	ENSG00000130208	ENSG00000214855	340	7115	33462484	Sinnott-Armstrong N	2021-01-18	Nat Genet	www.ncbi.nlm.nih.gov/pubmed/33462484	Genetics of 35 blood and urine biomarkers in the UK Biobank.	342,376 European ancestry individuals, 6,016 African ancestry individuals, 7,339 South Asian ancestry individuals		GCST90019506	Genome-wide genotyping array	Affymetrix [9000000] (imputed)
rs4420638	19	45422946	G	A	0.282151	-0.0924336	3.908e-10	19q13.32	44919689	19:44919689	regulatory_region_variant	alkaline phosphatase measurement	http://www.ebi.ac.uk/efo/EFO_0004533	0.0376	[0.032-0.043] unit decrease	3e-35		NR	rs4420638-G	NR	APOC1 - APOC1P1	ENSG00000130208	ENSG00000214855	340	7115	33462484	Sinnott-Armstrong N	2021-01-18	Nat Genet	www.ncbi.nlm.nih.gov/pubmed/33462484	Genetics of 35 blood and urine biomarkers in the UK Biobank.	342,535 European ancestry individuals, 6,019 African ancestry individuals, 7,337 South Asian ancestry individuals		GCST90019494	Genome-wide genotyping array	Affymetrix [9000000] (imputed)
rs4420638	19	45422946	G	A	0.282151	-0.0924336	3.908e-10	19q13.32	44919689	19:44919689	regulatory_region_variant	apolipoprotein A 1 measurement	http://www.ebi.ac.uk/efo/EFO_0004614	0.0945	[0.088-0.101] unit decrease	2e-194		NR	rs4420638-G	NR	APOC1 - APOC1P1	ENSG00000130208	ENSG00000214855	340	7115	33462484	Sinnott-Armstrong N	2021-01-18	Nat Genet	www.ncbi.nlm.nih.gov/pubmed/33462484	Genetics of 35 blood and urine biomarkers in the UK Biobank.	311,601 European ancestry individuals, 5,550 African ancestry individuals, 6,682 South Asian ancestry individuals		GCST90019495	Genome-wide genotyping array	Affymetrix [9000000] (imputed)
rs4420638	19	45422946	G	A	0.282151	-0.0924336	3.908e-10	19q13.32	44919689	19:44919689	regulatory_region_variant	total cholesterol measurement	http://www.ebi.ac.uk/efo/EFO_0004574	0.1944	[0.19-0.2] unit increase	0		NR	rs4420638-G	NR	APOC1 - APOC1P1	ENSG00000130208	ENSG00000214855	340	7115	33462484	Sinnott-Armstrong N	2021-01-18	Nat Genet	www.ncbi.nlm.nih.gov/pubmed/33462484	Genetics of 35 blood and urine biomarkers in the UK Biobank.	342,508 European ancestry individuals, 6,014 African ancestry individuals, 7,336 South Asian ancestry individuals		GCST90019501	Genome-wide genotyping array	Affymetrix [9000000] (imputed)
rs4420638	19	45422946	G	A	0.282151	-0.0924336	3.908e-10	19q13.32	44919689	19:44919689	regulatory_region_variant	C-reactive protein measurement	http://www.ebi.ac.uk/efo/EFO_0004458	0.2217	[0.22-0.23] unit decrease	0		NR	rs4420638-G	NR	APOC1 - APOC1P1	ENSG00000130208	ENSG00000214855	340	7115	33462484	Sinnott-Armstrong N	2021-01-18	Nat Genet	www.ncbi.nlm.nih.gov/pubmed/33462484	Genetics of 35 blood and urine biomarkers in the UK Biobank.	341,805 European ancestry individuals, 6,006 African ancestry individuals, 7,316 South Asian ancestry individuals		GCST90019499	Genome-wide genotyping array	Affymetrix [9000000] (imputed)
rs4420638	19	45422946	G	A	0.282151	-0.0924336	3.908e-10	19q13.32	44919689	19:44919689	regulatory_region_variant	HbA1c measurement	http://www.ebi.ac.uk/efo/EFO_0004541	0.0203	[0.014-0.026] unit decrease	6e-11		NR	rs4420638-G	NR	APOC1 - APOC1P1	ENSG00000130208	ENSG00000214855	340	7115	33462484	Sinnott-Armstrong N	2021-01-18	Nat Genet	www.ncbi.nlm.nih.gov/pubmed/33462484	Genetics of 35 blood and urine biomarkers in the UK Biobank.	327,177 European ancestry individuals, 4,847 African ancestry individuals, 6,895 South Asian ancestry individuals		GCST90019509	Genome-wide genotyping array	Affymetrix [9000000] (imputed)
rs4420638	19	45422946	G	A	0.282151	-0.0924336	3.908e-10	19q13.32	44919689	19:44919689	regulatory_region_variant	high density lipoprotein cholesterol measurement	http://www.ebi.ac.uk/efo/EFO_0004612	0.0684	[0.062-0.075] unit decrease	3e-103		NR	rs4420638-G	NR	APOC1 - APOC1P1	ENSG00000130208	ENSG00000214855	340	7115	33462484	Sinnott-Armstrong N	2021-01-18	Nat Genet	www.ncbi.nlm.nih.gov/pubmed/33462484	Genetics of 35 blood and urine biomarkers in the UK Biobank.	313,372 European ancestry individuals, 5,573 African ancestry individuals, 6,689 South Asian ancestry individuals		GCST90019510	Genome-wide genotyping array	Affymetrix [9000000] (imputed)
rs4420638	19	45422946	G	A	0.282151	-0.0924336	3.908e-10	19q13.32	44919689	19:44919689	regulatory_region_variant	apolipoprotein B measurement	http://www.ebi.ac.uk/efo/EFO_0004615	0.2726	[0.27-0.28] unit increase	0		NR	rs4420638-G	NR	APOC1 - APOC1P1	ENSG00000130208	ENSG00000214855	340	7115	33462484	Sinnott-Armstrong N	2021-01-18	Nat Genet	www.ncbi.nlm.nih.gov/pubmed/33462484	Genetics of 35 blood and urine biomarkers in the UK Biobank.	340,860 European ancestry individuals, 5,962 African ancestry individuals, 7,275 South Asian ancestry individuals		GCST90019496	Genome-wide genotyping array	Affymetrix [9000000] (imputed)
rs4420638	19	45422946	G	A	0.282151	-0.0924336	3.908e-10	19q13.32	44919689	19:44919689	regulatory_region_variant	aspartate aminotransferase to alanine aminotransferase ratio	http://www.ebi.ac.uk/efo/EFO_0010934	0.0541	[0.048-0.06] unit increase	7e-71		NR	rs4420638-G	NR	APOC1 - APOC1P1	ENSG00000130208	ENSG00000214855	340	7115	33462484	Sinnott-Armstrong N	2021-01-18	Nat Genet	www.ncbi.nlm.nih.gov/pubmed/33462484	Genetics of 35 blood and urine biomarkers in the UK Biobank.	341,165 European ancestry individuals, 5,981 African ancestry individuals, 7,309 South Asian ancestry individuals		GCST90019498	Genome-wide genotyping array	Affymetrix [9000000] (imputed)
rs4420638	19	45422946	G	A	0.282151	-0.0924336	3.908e-10	19q13.32	44919689	19:44919689	regulatory_region_variant	low density lipoprotein cholesterol measurement	http://www.ebi.ac.uk/efo/EFO_0004611	0.223	[0.22-0.23] unit increase	0		NR	rs4420638-G	NR	APOC1 - APOC1P1	ENSG00000130208	ENSG00000214855	340	7115	33462484	Sinnott-Armstrong N	2021-01-18	Nat Genet	www.ncbi.nlm.nih.gov/pubmed/33462484	Genetics of 35 blood and urine biomarkers in the UK Biobank.	341,875 European ancestry individuals, 6,003 African ancestry individuals, 7,319 South Asian ancestry individuals		GCST90019512	Genome-wide genotyping array	Affymetrix [9000000] (imputed)
rs4420638	19	45422946	G	A	0.282151	-0.0924336	3.908e-10	19q13.32	44919689	19:44919689	regulatory_region_variant	triglyceride measurement	http://www.ebi.ac.uk/efo/EFO_0004530	0.0534	[0.048-0.059] unit increase	3e-69		NR	rs4420638-G	NR	APOC1 - APOC1P1	ENSG00000130208	ENSG00000214855	340	7115	33462484	Sinnott-Armstrong N	2021-01-18	Nat Genet	www.ncbi.nlm.nih.gov/pubmed/33462484	Genetics of 35 blood and urine biomarkers in the UK Biobank.	342,233 European ancestry individuals, 6,014 African ancestry individuals, 7,330 South Asian ancestry individuals		GCST90019523	Genome-wide genotyping array	Affymetrix [9000000] (imputed)
rs4420638	19	45422946	G	A	0.282151	-0.0924336	3.908e-10	19q13.32	44919689	19:44919689	regulatory_region_variant	serum urea measurement	http://www.ebi.ac.uk/efo/EFO_0009795	0.0221	[0.016-0.028] unit decrease	3e-13		NR	rs4420638-G	NR	APOC1 - APOC1P1	ENSG00000130208	ENSG00000214855	340	7115	33462484	Sinnott-Armstrong N	2021-01-18	Nat Genet	www.ncbi.nlm.nih.gov/pubmed/33462484	Genetics of 35 blood and urine biomarkers in the UK Biobank.	342,286 European ancestry individuals, 6,015 African ancestry individuals, 7,336 South Asian ancestry individuals		GCST90019525	Genome-wide genotyping array	Affymetrix [9000000] (imputed)
rs4420638	19	45422946	G	A	0.282151	-0.0924336	3.908e-10	19q13.32	44919689	19:44919689	regulatory_region_variant	urate measurement	http://www.ebi.ac.uk/efo/EFO_0004531	0.0183	[0.012-0.024] unit decrease	2e-09		NR	rs4420638-G	NR	APOC1 - APOC1P1	ENSG00000130208	ENSG00000214855	340	7115	33462484	Sinnott-Armstrong N	2021-01-18	Nat Genet	www.ncbi.nlm.nih.gov/pubmed/33462484	Genetics of 35 blood and urine biomarkers in the UK Biobank.	342,087 European ancestry individuals, 6,011 African ancestry individuals, 7,328 South Asian ancestry individuals		GCST90019524	Genome-wide genotyping array	Affymetrix [9000000] (imputed)
rs4420638	19	45422946	G	A	0.282151	-0.0924336	3.908e-10	19q13.32	44919689	19:44919689	regulatory_region_variant	sex hormone-binding globulin measurement	http://www.ebi.ac.uk/efo/EFO_0004696	0.0214	[0.015-0.028] unit increase	2e-11		NR	rs4420638-G	NR	APOC1 - APOC1P1	ENSG00000130208	ENSG00000214855	340	7115	33462484	Sinnott-Armstrong N	2021-01-18	Nat Genet	www.ncbi.nlm.nih.gov/pubmed/33462484	Genetics of 35 blood and urine biomarkers in the UK Biobank.	310,323 European ancestry individuals, 5,523 African ancestry individuals, 6,638 South Asian ancestry individuals		GCST90019518	Genome-wide genotyping array	Affymetrix [9000000] (imputed)

## Sheet: Supp Table S13
Table S13: CADD scores and eQTL mapped genes for top GWAMA-PRS variants
RSID	chr_hg38	pos_hg38	snp_conseq	snp_conseq_gene	coding_snp	cadd_ref	cadd_alt	CADD	code_gtex	eqtl	eqtl_tissue	positional_mapping	ALT_FREQS
[truncated: 26 more rows]

## Sheet: Supp Table S14
Table S14: Linkage of genes mapped by top GWAMA-PRS variants to previous research
genes_max_overlap	SUM	MEAN	MAPPED_TRAIT	MAPPED_TRAIT_URI	GENOTYPING TECHNOLOGY	STUDY ACCESSION
APOC1	253	1	alkaline phosphatase measurement	http://www.ebi.ac.uk/efo/EFO_0004533	Genome-wide genotyping array	GCST011353
[truncated: 42 more rows]

[truncated: 4 more sheets: Supp Table S15, Supp Table S16, Supp Table S17, Supp Table S18]
