# Supplementary material for: Prediction of Episodic Memory With Multiomics Scores
Source: Biol Psychiatry Glob Open Sci. 2025 Sep 6;6(1):100607. doi: 10.1016/j.bpsgos.2025.100607 (PMC12554030; doi:10.1016/j.bpsgos.2025.100607)
Supplement: Key Resources Table [file mmc3.xlsx]

## Sheet: Key Resources Table
KEY RESOURCES TABLE
Resource Type	Specific Reagent or Resource	Source or Reference	Identifiers	Additional Information
Add additional rows as needed for each resource type	Include species and sex when applicable.	Include name of manufacturer, company, repository, individual, or research lab. Include PMID or DOI for references; use “this paper” if new.	Include catalog numbers, stock numbers, database IDs or accession numbers, and/or RRIDs. RRIDs are highly encouraged; search for RRIDs at https://scicrunch.org/resources.	Include any additional information or notes if necessary.
Biological Sample	human whole blood (HBCS)
Biological Sample	human whole blood and saliva (GLAKU)
Biological Sample	human cord blood (PREDO)
Commercial Assay Or Kit	modified Illumina 610k (HBCS)
Commercial Assay Or Kit	Illumina Human Omni Express Exome Arrays (PREDO)
Commercial Assay Or Kit	Illumina OmniExpress Exome 1.2 (GLAKU)
Commercial Assay Or Kit	nuclear magnetic resonance (NMR) metabolomics platform (Nightingale, Helsinki, Finland)
Deposited Data; Public Database	CHARGE consortium	Lahti et al. 2022: https://doi.org/10.1038/s41380-022-01710-8
Software; Algorithm	snpnet	Qian et al. 2020: https://doi.org/10.1371/journal.pgen.1009141
Software; Algorithm	glmnet	Friedman et al. 2010: https://doi.org/10.18637/jss.v039.i05
Software; Algorithm	METAL	Willer et al. 2010: https://doi.org/10.1093/bioinformatics/btq340
Software; Algorithm	PRS-CS	Ge et al. 2019: https://doi.org/10.1038/s41467-019-09718-5
Software; Algorithm	snpXplorer	Tesi et al. 2021: https://doi.org/10.1093/nar/gkab410
